# Supplementary material for: Global role of IGF2BP1 in controlling the expression of Wnt/β-catenin-regulated genes in colorectal cancer cells
Source: Front Cell Dev Biol. 2023 Sep 27;11:1236356. doi: 10.3389/fcell.2023.1236356 (PMC10565211; doi:10.3389/fcell.2023.1236356)
Supplement: Supplementary file 1 [file Table2.xlsx]

## Sheet: DLD1-Interactome-Transcriptome-
Igf2bp1 interactome in DLD1-GFP cells	Igf2bp1 controlled and Wnt regulated genes in CRC cells	Overlap between colum A and B
AACS	MGAT5	MGAT5
AAGAB	GCC2	MET
AARS1	PARM1	PTMA
AASDHPPT	SLC7A8	HSP90AA1
ABCA8	MET	HSPD1
ABCC1	MUC13	RNFT2
ABCE1	PTMA	KPNB1
ABCG1	HSP90AA1	GEMIN4
ABHD17C	MKI67	SLC16A1
ABHD2	ITGB5	MLEC
ABHD4	ABCB1	GNAL
ABHD6	HOXB6	UGT8
ABL1	NKD1	UTP20
ABRACL	HMGCS1	ZNF33A
AC005514.1	EBP	DPY19L1
AC005614.2	PON2	CCDC150
AC005670.2	HSPD1	FAM210A
AC006001.2	TOP2A
AC006064.5	TUBA1B
AC007375.2	AURKA
AC007780.1	SQLE
AC008982.1	RNFT2
AC009070.1	OAF
AC009093.11	TGFBI
AC010619.2	TSPAN8
AC012321.1	KCNV1
AC015813.2	TFRC
AC016876.3	KPNB1
AC019117.3	CENPF
AC021078.1	TMEM109
AC022826.2	TMEM52B
AC024940.5	WFS1
AC026461.1	HELLS
AC027644.4	GEMIN4
AC046185.1	ZDHHC3
AC055860.1	NCAPG
AC078778.1	NEBL
AC093323.1	SLC16A1
AC093423.3	NPM3
AC098650.1	KNOP1
AC103702.1	TCOF1
AC106873.8	FAM84A
AC108142.1	MLEC
AC110275.1	2022-09-11
AC242842.3	GOLIM4
ACAP2	GALNT6
ACAT1	IL17RD
ACIN1	ARMC1
ACOT9	CDS1
ACSBG2	GPAT4
ACSL4	SLC7A2
ACTB	LAMB1
ACTG1	DNAJC2
ACTN1	GNAL
ACTN4	FANCA
ACTR1A	MCM3
ACTR2	GDF11
ADAM10	FANCI
ADAR	TRAF5
ADARB1	BRCA2
ADARB2	UGT8
ADCY3	SGO2
ADIPOR2	KCNS3
ADK	NMU
ADNP	CLSPN
ADTRP	RAB3B
AEBP2	CEP78
AFDN	SMC6
AFF4	TMC5
AGAP1	NDUFAF2
AGK	C6orf141
AGO2	KIF2C
AGPAT3	PIM2
AGPAT4	NOM1
AGR2	LRR1
AGRN	MRE11
AHNAK	SRGAP2
AHR	CIT
AHSA1	PCDHGA10
AIG1	HABP4
AK2	CBR4
AK5	DDX10
AK7	DROSHA
AKAP11	TSPAN5
AKAP13	EMC4
AKT2	WASHC3
AL020996.2	DENND4C
AL031681.3	GPD2
AL049650.1	MDN1
AL049795.2	RAD51AP1
AL109811.3	RPF2
AL121845.3	SPICE1
AL136115.2	SACS
AL137129.1	LPAR1
AL137230.2	IRX3
AL159163.1	VRK1
AL162231.3	UTP20
AL359922.1	DDX11
AL390726.2	SPDL1
AL589666.1	RFC3
AL590627.3	GARNL3
AL645608.5	TTL
AL929236.1	ACSS2
ALDH1B1	ARFGEF3
ALDH9A1	NDC80
ALKBH5	MIS18BP1
AMMECR1L	LYAR
ANKLE2	POF1B
ANKMY1	SYNE2
ANKMY2	FUT4
ANKRD11	HES6
ANKRD30BL	CKAP2L
ANKRD50	SAMD3
ANKRD52	CCDC80
ANP32A	CIP2A
ANP32E	ZNF33A
ANTXR2	NUP43
ANXA2	STK39
ANXA4	PPP2R2C
ANXA5	RGL1
ANXA7	DCAF4L1
AP2A1	ADAM23
APH1A	MYBL1
API5	CDC25A
APLP2	GCNT3
APOL6	PGM2L1
ARCN1	TTC4
ARF1	FKBP14
ARF4	FAM111B
ARF5	PRR9
ARF6	SNCAIP
ARGLU1	RASGRF2
ARHGAP12	TFB1M
ARHGAP18	KIF15
ARHGAP21	REP15
ARHGAP22	POLQ
ARHGAP32	FUT2
ARHGAP5	SIPA1L2
ARHGEF10L	MPP1
ARHGEF16	HIST1H1B
ARHGEF2	NR2C2AP
ARHGEF7	TTLL7
ARID1A	ACTRT3
ARID2	TRABD2A
ARL8B	ILDR2
ARMC10	DPY19L1
ARMC9	ZNF169
ARMH3	SEMA3C
ARPC4	SKAP1
ARPC4-TTLL3	XRCC2
ARPP19	STXBP6
ARRDC1	FGFR3
ARRDC5	TIMM21
ASAH2B	SLC16A10
ASH1L	PSMC1
ASIC1	CXCL3
ASPH	PIF1
ASS1	ATAD5
ASTN2	NRXN3
ASXL1	QRSL1
ATAD1	NOL10
ATF4	CRISPLD2
ATF7IP	BAHCC1
ATG16L1	AKAP12
ATG4B	DGCR8
ATL2	WASHC2A
ATM	SGMS1
ATP11B	CCDC150
ATP13A3	ATP11C
ATP1B1	ANO7
ATP2A2	FAM210A
ATP5F1B	FAM216A
ATP6V0B	FANCB
ATP6V0D1	CTPS2
ATP6V1B2	SEMA5A
ATP6V1G1	SKP2
ATP9A	FANCC
ATXN2L
ATXN7
AXIN1
AXL
AZIN1
B4GALT5
B4GALT6
BACH1
BAD
BAG6
BAX
BAZ1B
BAZ2A
BBC3
BCL10
BCL9L
BCOR
BHLHE40
BIRC6
BLCAP
BMP1
BMP4
BNIP3L
BRD1
BRD2
BRD4
BRD9
BRF1
BRI3
BRWD1
BSG
BST2
BTBD1
BTF3L4
BTG1
BUB3
C11orf58
C12orf40
C16orf72
C1orf159
C1orf216
C20orf27
C2CD2
C4orf3
C5orf24
C7orf50
C9orf64
CA13
CACNB1
CALCOCO2
CALM1
CALM3
CALU
CAMK1D
CAMSAP1
CANX
CAP1
CAPN15
CAPN2
CAPNS1
CAPRIN2
CAPZA2
CARHSP1
CASC3
CASK
CASP8
CAST
CBFB
CBL
CBLB
CBX5
CBX6
CCDC117
CCDC150
CCDC32
CCDC47
CCDC50
CCDC57
CCN1
CCN5
CCND1
CCNL2
CCNT1
CCNY
CCT3
CCT7
CCT8
CD164
CD81
CD9
CDC25B
CDC27
CDC37
CDC37L1
CDC42
CDC42BPA
CDC42BPB
CDC42SE1
CDCP1
CDH1
CDH18
CDK12
CDK2AP1
CDK8
CDK9
CDKN1A
CDKN1B
CELA2A
CELF1
CEMIP
CEP112
CEP170B
CEP295
CERS2
CFAP97
CFDP1
CFL1
CGAS
CHCHD3
CHD9
CHEK1
CHFR
CHMP1B
CHMP4B
CHMP5
CHMP7
CHRAC1
CHRM2
CISD2
CLASP1
CLCN3
CLCN4
CLDN4
CLIC1
CLIC4
CLIP1
CLK3
CLPTM1L
CLSTN1
CLSTN3
CLTC
CMIP
CMTM4
CNBP
CNN2
CNNM2
CNOT6L
CNOT9
CNST
COG6
COPA
COPG1
CORO1C
COX7A2L
CPNE1
CPSF6
CREB3L2
CRIM1
CRKL
CRLF3
CRTC1
CRY1
CSE1L
CSK
CSNK1A1
CSNK1E
CSNK2A1
CSNK2A2
CSRNP1
CSTF3
CTBP1
CTBP2
CTDSP1
CTDSP2
CTDSPL
CTDSPL2
CTIF
CTNNA1
CTNNB1
CTSB
CTSL
CTSZ
CTTN
CUL1
CUL4A
CUL5
CUX1
CXCL14
CXXC5
CYB5B
CYHR1
D2HGDH
DAD1
DAG1
DAZAP1
DCAF12
DCAF7
DCAKD
DDIT4
DDR1
DDX17
DDX21
DDX42
DDX5
DDX6
DDX60L
DECR1
DENND1A
DENR
DERL1
DGKI
DGLUCY
DHCR24
DHFR
DIAPH1
DICER1
DIDO1
DIP2A
DIP2C
DKC1
DLC1
DLD
DLG4
DMD
DNAJA1
DNAJA2
DNAJB14
DNAJB6
DNAJC5
DNMT1
DNMT3A
DOCK1
DOCK9
DPY19L1
DPYSL2
DR1
DSCAM
DSTN
DTX3L
DUSP22
DUSP5
DUSP6
DUSP8
DVL1
DYM
DYNC1H1
DYNLL2
DYRK1A
E2F3
EAF1
ECHDC2
ECT2
EDEM1
EEF1A1
EEF1D
EFL1
EFNA1
EFNA5
EFNB2
EFR3A
EGLN3
EGR1
EGR3
EHF
EHMT1
EIF1
EIF2AK1
EIF2S1
EIF2S2
EIF2S3
EIF3E
EIF3H
EIF4A1
EIF4A2
EIF4B
EIF4E
EIF4G1
EIF4G2
EIF4H
EIF5A
ELF1
ELF3
ELK3
ELK4
ELL
ELOF1
EMC2
EMC7
EML4
ENC1
ENSA
EPHA2
EPS15L1
ERBB2
ERBIN
ERC1
ERCC1
EREG
ERGIC1
ERH
ERLEC1
ERO1A
ERRFI1
ESRP1
ESRRG
ESYT2
ETFA
ETS1
ETS2
ETV5
EVA1C
EVI5
EWSR1
EXOC4
EXOC6B
EXOSC10
EXPH5
EXT1
EYS
FAM107B
FAM120A
FAM120B
FAM168A
FAM169A
FAM171B
FAM172A
FAM180B
FAM210A
FAM53C
FAM83H
FAM95C
FAR1
FASN
FAT1
FAU
FBRSL1
FBXW11
FGFR1
FKBP10
FKBP4
FLNA
FLNB
FMNL2
FNDC3A
FNTA
FOSL2
FOXA1
FOXD1
FOXJ3
FOXK1
FOXN2
FOXN3
FOXO3
FOXP1
FOXP4
FPGS
FRMD4B
FRMD6
FTL
FUBP3
FURIN
FUS
FXR1
FYTTD1
G2E3
G3BP1
GABARAPL1
GABBR2
GAK
GALNT15
GANAB
GAPDH
GART
GAS2
GATAD2B
GBF1
GEMIN4
GFPT1
GGA2
GHITM
GIGYF1
GIT2
GLB1
GLE1
GLG1
GLOD4
GLRX3
GLS
GLUD1
GNAI1
GNAL
GNAS
GNB1
GNG12
GOLGA2
GOLGA4
GOLGA7B
GOLM1
GOLM2
GOLPH3
GOSR2
GPALPP1
GPATCH8
GPC3
GPR35
GPRC5A
GPSM1
GPX4
GRAMD1A
GRAMD4
GRB10
GRB2
GREM1
GRIP1
GRIPAP1
GRK3
GRTP1
GSE1
GSK3B
GSN
GSPT1
GSTCD
GSTO1
GTF2A1
GTF2F2
GTF2IRD1
GTF3C3
GTPBP2
GUK1
H3-3B
HDAC6
HDAC7
HDAC9
HDHD5
HEXB
HGF
HIC2
HIF1A
HIF1AN
HIPK1
HIVEP2
HK2
HMGA2
HMGB1
HMGB2
HMGCL
HMGCR
HMGN1
HMGN2
HMGXB3
HNRNPA1
HNRNPA2B1
HNRNPA3
HNRNPAB
HNRNPC
HNRNPD
HNRNPF
HNRNPH1
HNRNPH2
HNRNPK
HNRNPL
HNRNPM
HNRNPR
HNRNPU
HNRNPUL1
HOOK2
HOXA3
HOXB3
HOXB7
HP1BP3
HPCAL1
HSD17B12
HSD17B4
HSF1
HSP90AA1
HSP90AB1
HSP90B1
HSPA4
HSPA8
HSPA9
HSPD1
HSPG2
HSPH1
HUWE1
HYOU1
IDH1
IER2
IER3
IFI6
IFNGR2
IFT27
IGF2BP2
IGF2R
IGSF9B
IK
IL11
IL11RA
ILRUN
IMPA1
INSIG1
INVS
IP6K2
IPO7
IPO8
IRF2
IRF2BP2
IRF3
ISL2
ITCH
ITGA6
ITGAX
ITGB1
ITM2C
ITPRID2
IVNS1ABP
JAG1
JMJD1C
JPT1
JRK
JRKL
KANSL1
KAT6A
KCNG3
KCNJ3
KCNQ1
KDELR1
KDM1A
KDM6B
KDSR
KHSRP
KIAA0753
KIAA1143
KIAA1522
KIF5B
KLC3
KLF10
KLF16
KLF3
KLF5
KLF6
KMT2E
KNDC1
KPNA4
KPNA6
KPNB1
KRT18
KRT8
LAMB3
LAMP2
LAP3
LARP1
LARP4
LARP4B
LASP1
LBR
LDB1
LDHA
LEMD3
LENG8
LIMA1
LIMS1
LIN7C
LINC01226
LMBR1
LMNA
LMNB1
LMNB2
LNPEP
LPCAT1
LPCAT2
LPP
LRBA
LRCH3
LRP5
LRP5L
LRP8
LRPAP1
LRRC69
LRRC8D
LRRFIP2
LSG1
LSM12
LSM3
LSR
LYN
LYPD6B
LZTS2
MACF1
MAFK
MAN2A1
MANBA
MANF
MAP3K15
MAP3K21
MAP3K4
MAP3K7
MAP4
MAPK14
MAPK8
MAPK8IP3
MAPKAPK2
MARCHF6
MARCHF7
MARCKS
MARCKSL1
MAST1
MAST3
MAT2A
MAX
MBNL1
MBNL3
MBOAT2
MBP
MCF2L
MCL1
MCOLN2
MDH1
MDM2
MDM4
MED1
MED28
MEF2A
MEF2D
MEIS2
MELK
MET
METTL8
MEX3D
MFGE8
MFSD14B
MGAT1
MGAT5
MGST3
MICALL2
MID1IP1
MIDEAS
MIDN
MIER1
MIR1244-1
MIR558
MKLN1
MKNK1
MLEC
MLLT10
MLLT6
MLPH
MLYCD
MMP26
MOB3C
MOB4
MORF4L1
MORF4L2
MPV17
MRPL34
MRPS16
MRPS27
MRRF
MSI2
MSMO1
MSRB3
MT1E
MT1X
MT2A
MTAP
MTDH
MTHFD2
MTMR12
MTPN
MTUS1
MYADM
MYH9
MYL12B
MYL6
MYO10
MYO18A
MYO5B
MYOF
MYSM1
NACC1
NACC2
NADSYN1
NAP1L1
NAP1L4
NARS1
NASP
NAT8L
NAV2
NAV3
NBPF10
NBPF19
NBPF26
NCAPD2
NCBP2
NCBP3
NCKAP1
NCL
NCOA2
NCOA3
NCOR2
NCS1
NCSTN
NDEL1
NDFIP1
NDFIP2
NDST1
NDUFS2
NECAB3
NECTIN4
NEIL2
NEK7
NEO1
NFAT5
NFIC
NFKB1
NHLRC2
NHLRC3
NHS
NIBAN2
NLGN2
NLGN3
NLGN4Y
NOC2L
NOL11
NONO
NOP10
NOP16
NOP56
NOTCH1
NOTCH2
NOTCH2NLA
NPAS1
NPAS3
NPEPPS
NPM1
NRAS
NRDE2
NRF1
NRXN1
NSD2
NSUN2
NT5C2
NT5E
NTM
NUDT19
NUDT4
NUFIP2
NUMA1
NUMBL
NUP153
NUP160
NUP188
NUP210
NUP50
NUP98
NUTF2
NWD1
NXN
NXNL2
NXPE1
OAS3
OAT
OCLN
OGA
OGT
OLA1
OPA1
OPHN1
OR51I2
OSBPL10
OSBPL2
OSBPL8
OSER1
OTUD4
OTUD5
OTULIN
OXR1
PABPC1
PABPN1
PACSIN2
PAFAH1B1
PAFAH1B2
PAK2
PAK6
PALD1
PALM2AKAP2
PANK3
PARD3
PARD6B
PARN
PARP12
PARP14
PATL1
PBRM1
PBX3
PCCA
PCDH9
PCF11
PCMTD2
PCNX1
PDCD4
PDE12
PDE1A
PDGFA
PDIA3
PDIA4
PDIA5
PDP1
PDXK
PDZD8
PERP
PFDN2
PFKM
PFKP
PFN1
PGPEP1
PGRMC2
PHACTR1
PHB2
PHC3
PHF10
PHF21A
PHLDA1
PHYKPL
PIKFYVE
PILRB
PIN4
PIP4K2A
PIP5K1A
PIP5K1C
PKM
PKN2
PKP4
PLA2R1
PLCB3
PLEC
PLEKHB2
PLEKHG3
PLEKHN1
PLSCR1
PMAIP1
PMP22
PNISR
PODXL
POGLUT3
POLE2
POLR1B
POM121C
POMK
POMT1
POR
PPA2
PPARD
PPFIA1
PPFIBP1
PPP1CA
PPP1CC
PPP1R12A
PPP1R14B
PPP1R15B
PPP2CB
PPP2R1A
PPP3CA
PPP4C
PPP4R2
PPP5C
PPP6R3
PRDM8
PRDX1
PRDX2
PRDX6
PRELID3B
PREPL
PRKACA
PRKAR1A
PRKCD
PRKCE
PRKCI
PRKDC
PRNP
PROS1
PRPF6
PRPF8
PRR14L
PRRC2A
PRRC2B
PRRC2C
PRSS22
PSAP
PSAT1
PSMA3
PSMB5
PSMD13
PSMD2
PSMD5
PSME3
PSPC1
PTAR1
PTBP1
PTBP3
PTCH1
PTCH2
PTGES
PTGES3
PTGR1
PTK2
PTK6
PTMA
PTP4A2
PTPN1
PTPN11
PTPN14
PTPN3
PTPRF
PTPRJ
PTPRN2
PTS
PTTG1IP
PUM1
PUM2
PUS7
PXN
QRICH2
QSER1
QSOX2
RAB10
RAB11A
RAB11FIP1
RAB14
RAB17
RAB1B
RAB2A
RAB40B
RAB6A
RAB7A
RAB8A
RABGAP1L
RABGGTB
RACK1
RAD21
RAD23B
RAD51B
RAD54L2
RAI1
RALGAPB
RALGPS2
RALY
RAP1B
RAPGEF1
RAPGEF2
RAPGEFL1
RARA
RASAL2
RASSF1
RASSF3
RASSF8
RB1
RBBP4
RBFOX1
RBFOX2
RBM12B
RBM23
RBM25
RBM3
RBM39
RBM8A
RBMS3
RBPJ
RCC1
RCC2
RCOR1
RCOR3
RDX
RELT
RERE
RGMB
RGS10
RHOA
RHOBTB3
RICTOR
RIPK1
RNASET2
RNF121
RNF145
RNF149
RNF213
RNF38
RNFT2
RNPS1
RNU1-11P
RNU1-67P
RNU1-82P
RNU2-2P
RNU5E-6P
RO60
ROCK2
RORA
RPE
RPL10
RPL10A
RPL10P3
RPL11
RPL13
RPL13A
RPL14
RPL17
RPL17-C18orf32
RPL18
RPL19
RPL22
RPL23
RPL23A
RPL27A
RPL28
RPL29
RPL3
RPL30
RPL31
RPL32
RPL34
RPL35
RPL35A
RPL36
RPL37
RPL37A
RPL38
RPL41
RPL5
RPL6
RPL7A
RPL8
RPLP0
RPLP1
RPLP2
RPN1
RPRD1A
RPS11
RPS12
RPS13
RPS14
RPS16
RPS18
RPS19
RPS2
RPS20
RPS21
RPS23
RPS24
RPS25
RPS27
RPS27A
RPS29
RPS3
RPS4X
RPS6
RPS6KB1
RPS7
RPS8
RPS9
RPSA
RPTOR
RREB1
RRM2B
RSF1
RSL1D1
RSL24D1
RTF1
RTN4
RUNX1
RUNX2
RUVBL2
RXRA
RYK
RYR2
S100A14
S100A16
S100A6
SAMD12
SAMD8
SAR1A
SARS1
SAT1
SATB2
SBNO2
SCAF11
SCAMP1
SCARF1
SCARNA10
SCARNA12
SCARNA9
SCCPDH
SCD
SCYL2
SDC4
SDCBP
SDE2
SDF4
SDHC
SEC14L5
SEC16A
SEC23A
SEC24A
SEC61A1
SEL1L3
SELENOI
SELENON
SELENOT
SEM1
SEMA7A
SEPTIN10
SEPTIN2
SEPTIN9
SERBP1
SERF2
SERGEF
SERINC2
SERINC3
SERINC5
SERP1
SERPINE1
SET
SETD5
SF1
SF3B3
SFPQ
SFSWAP
SGK1
SGPL1
SH3BP2
SH3BP4
SH3BP5L
SH3D19
SH3PXD2A
SHANK1
SHMT2
SHOC2
SHROOM2
SIGIRR
SIK1
SIK1B
SIN3A
SINHCAF
SIPA1L1
SIPA1L3
SKI
SLBP
SLC12A4
SLC12A7
SLC12A8
SLC16A1
SLC17A9
SLC1A5
SLC22A16
SLC25A13
SLC25A22
SLC25A36
SLC25A37
SLC25A4
SLC25A43
SLC25A44
SLC25A5
SLC26A11
SLC26A3
SLC27A4
SLC2A1
SLC2A10
SLC35B4
SLC35D1
SLC37A1
SLC38A1
SLC38A2
SLC38A5
SLC39A14
SLC39A7
SLC39A9
SLC3A2
SLC44A1
SLC45A4
SLC4A7
SLC50A1
SLC6A16
SLC6A6
SLC6A8
SLC7A1
SLC7A5
SLC9A3R2
SLF2
SMAD2
SMAD3
SMAD7
SMAP2
SMARCA5
SMG1
SMIM15
SMIM3
SMIM8
SMS
SMU1
SMURF2
SMYD3
SNAP23
SND1
SNHG3
SNORA31
SNORA72
SNORA73A
SNORA73B
SNORD2
SNORD24
SNORD36C
SNORD42B
SNORD45A
SNORD56
SNORD57
SNORD58B
SNORD83B
SNORD97
SNPH
SNRNP70
SNRPB
SNRPE
SNRPF
SNW1
SON
SORCS1
SOX9
SP1
SP3
SPATS2
SPCS3
SPEN
SPG21
SPIDR
SPIN1
SPRED1
SPRED2
SPRY4
SPTBN1
SPTLC2
SPTSSA
SRBD1
SRC
SREBF1
SREBF2
SRF
SRP9
SRPK1
SRPK2
SRRM1
SRRM2
SRSF3
SRSF4
SRSF5
SRSF9
SSH2
SSR1
SSR3
SSU72
ST7
ST7-OT4
STAG2
STAG3L5P-PVRIG2P-PILRB
STAMBPL1
STARD7
STAT1
STAT2
STAT3
STAT5B
STAU1
STC1
STEAP1B
STIP1
STK24
STK35
STOML2
STRN
STRN3
STX16
STX16-NPEPL1
STX3
STYX
SUMO1
SUMO2
SUN2
SUPT3H
SURF4
SUSD6
SUZ12
SYNCRIP
SYNE1
SYNGAP1
SYTL2
SYVN1
SZRD1
TAFA1
TAGLN2
TAOK1
TAOK2
TAPBP
TARDBP
TASOR2
TAX1BP1
TBC1D13
TBC1D4
TBC1D8
TBCA
TBL1XR1
TBX18
TBX3
TCF12
TCF20
TCF3
TCF7L2
TCP1
TEAD1
TEAD3
TENM3
TES
TEX264
TFAM
TFDP1
TGFB2
TGFBR2
TGFBR3
TGFBRAP1
TGIF1
TGOLN2
THRAP3
TIMM23B-AGAP6
TINAGL1
TJP1
TLCD5
TLE3
TLK1
TLN1
TM4SF1
TM9SF3
TM9SF4
TMBIM6
TMED10
TMED2
TMED5
TMED9
TMEM117
TMEM123
TMEM144
TMEM159
TMEM181
TMEM222
TMEM30A
TMEM33
TMEM41B
TMEM59
TMEM63A
TMEM63C
TMPO
TMPRSS11E
TMSB10
TMSB4XP4
TMX3
TNC
TNFAIP8
TNFRSF10A
TNFRSF10B
TNFRSF12A
TNFRSF21
TNIK
TNKS1BP1
TNRC6B
TNS4
TOP1
TOP2B
TOR4A
TOX2
TP53
TPCN1
TPD52L2
TPM1
TPM3
TPM4
TPT1
TPX2
TRA2A
TRAF7
TRAPPC9
TRIB3
TRIM25
TRIM33
TRIM4
TRIM8
TRIO
TRPC4AP
TSC1
TSN
TSPAN1
TSPAN4
TSPYL1
TTC3
TTPAL
TUBA1C
TUBB
TUBB4B
TUFM
TULP4
TVP23B
TWSG1
TXLNG
TXN
TXNRD1
U2AF2
UAP1
UBA6
UBAC2
UBAP2L
UBE2A
UBE2C
UBE2D3
UBE2H
UBE2J2
UBE2W
UBE4A
UBQLN1
UBR5
UBTF
UBXN2B
UBXN4
UFM1
UGCG
UGDH
UGGT1
UGT8
UHMK1
UHRF2
UNC5B
UQCC1
UQCRB
UQCRFS1
USP12
USP22
USP32
USP33
USP34
UTP20
VASP
VAV2
VCL
VDAC1
VEGFA
VHL
VKORC1L1
VMA21
VPS13C
VPS26A
VPS4B
VPS53
VRK3
VTI1A
WAC
WASL
WDFY3
WDR1
WDR20
WDR26
WDR33
WDR36
WDR4
WDR43
WDR60
WDR74
WDR82
WDSUB1
WEE1
WEE2
WHRN
WNK1
WRNIP1
WWC1
WWOX
XBP1
XIAP
XPO1
XRCC5
XRCC6
XRN1
XRN2
YAF2
YAP1
YBEY
YBX1
YIPF2
YIPF4
YME1L1
YTHDF1
YTHDF3
YWHAB
YWHAE
YWHAQ
YWHAZ
YY1
ZBTB34
ZBTB8OS
ZCWPW2
ZDHHC15
ZDHHC18
ZDHHC5
ZDHHC9
ZEB1
ZFAND5
ZFP36L1
ZFR
ZGPAT
ZMAT2
ZMYND19
ZMYND8
ZNF12
ZNF140
ZNF302
ZNF330
ZNF33A
ZNF33B
ZNF385C
ZNF438
ZNF462
ZNF516
ZNF518A
ZNF521
ZNF605
ZNF691
ZNF692
ZNF703
ZNF706
ZNF740
ZNF770
ZNF780A
ZNF830
ZNF84
ZNFX1
ZNRF1
ZP2
ZPBP
ZRANB2
ZYX
