# Supplementary material for: Global role of IGF2BP1 in controlling the expression of Wnt/β-catenin-regulated genes in colorectal cancer cells
Source: Front Cell Dev Biol. 2023 Sep 27;11:1236356. doi: 10.3389/fcell.2023.1236356 (PMC10565211; doi:10.3389/fcell.2023.1236356)
Supplement: Supplementary file 2 [file Table3.xlsx]

## Sheet: Igf2bp1 interactome list
A- List of Igf2bp1 interactomes in MEF
0610007P14Rik
0610010F05Rik
1110004E09Rik
1110008F13Rik
1110037F02Rik
1110051M20Rik
1190005I06Rik
1700024P16Rik
1700025G04Rik
1810013L24Rik
2010111I01Rik
2210018M11Rik
2310022B05Rik
2310036O22Rik
2410131K14Rik
2510009E07Rik
2700049A03Rik
2810004N23Rik
2810007J24Rik
2810417H13Rik
4922502D21Rik
4930402H24Rik
4930522L14Rik
4931406P16Rik
4933426M11Rik
5730409E04Rik
6030458C11Rik
9030624J02Rik
9130011E15Rik
9430020K01Rik
9530068E07Rik
A230046K03Rik
A930011G23Rik
Aadac
Aak1
Aars
Aatf
Abca1
Abcc1
Abcc4
Abcc5
Abhd12
Abi1
Abl1
Abl2
Abr
Abtb2
AC123072.1
Acaca
Acap2
Acer3
Acin1
Acly
Acot9
Acsl3
Acsl4
Acta2
Actb
Actg2
Actn1
Actn4
Actr10
Actr1a
Actr1b
Actr2
Actr3
Acvr1
Acvr1b
Adam10
Adam12
Adam19
Adam9
Adamts10
Adamts14
Adamts2
Adamts4
Adamts6
Adamtsl1
Adarb1
Adarb2
Adcy5
Adcy6
Add1
Adk
Adm
Adpgk
Adprh
Aebp1
Aebp2
Aen
Afap1
Aff1
Aff2
Aff3
Aff4
Afg3l1
Aftph
Aga
Agap1
Agap3
Agfg1
Ago2
Agpat4
Agps
Agtpbp1
Ahcyl2
Ahdc1
Ahnak
Ahnak2
AI846148
Aif1l
Aig1
Ak2
Ak5
Akap12
Akap13
Akap2
Akap5
Akt1
Alcam
Aldh18a1
Aldoa
Alk
Alkbh1
Alkbh5
Amfr
Ammecr1l
Amot
Amotl1
Amotl2
Anapc1
Anapc15
Anapc5
Angpt1
Angptl2
Ank
Ankfy1
Ankhd1
Ankib1
Ankmy2
Ankrd11
Ankrd12
Ankrd13d
Ankrd46
Ankrd52
Anks1
Anln
Ano6
Anp32a
Antxr1
Antxr2
Anxa1
Anxa11
Anxa2
Anxa3
Anxa4
Anxa5
Anxa6
Anxa7
Ap1ar
Ap1g1
Ap1s1
Ap2a1
Ap2m1
Ap2s1
Ap3b1
Ap3d1
Ap3s1
Ap4e1
Apaf1
Apbb2
Apc
Apcdd1
Api5
Aplp2
App
Appbp2
Appl2
Aqr
Ar
Araf
Arcn1
Arf1
Arf3
Arf4
Arf5
Arf6
Arfgap1
Arhgap10
Arhgap18
Arhgap21
Arhgap22
Arhgap23
Arhgap24
Arhgap28
Arhgap31
Arhgap35
Arhgap42
Arhgef1
Arhgef10l
Arhgef12
Arhgef17
Arhgef18
Arhgef2
Arhgef40
Arid1a
Arid1b
Arid2
Arid3a
Arid4a
Arid4b
Arid5b
Arih1
Arl15
Arl2bp
Arl4c
Arl5b
Arl6ip1
Arl6ip5
Arl8a
Arl8b
Armc8
Arnt
Arntl
Arpc2
Arsb
Asah1
Asap1
Ascc2
Ash2l
Asna1
Asph
Aspn
Asxl2
Asxl3
Ate1
Atf1
Atf2
Atf4
Atf5
Atf6
Atf6b
Atf7ip
Atg16l1
Atl3
Atm
Atp10a
Atp11a
Atp13a3
Atp1a1
Atp1b3
Atp2a2
Atp2b1
Atp5b
Atp5c1
Atp5s
Atp6ap1
Atp6ap2
Atp6v0a1
Atp6v0c
Atp6v0d1
Atp6v0e
Atp6v1a
Atp6v1b2
Atp6v1c1
Atp6v1f
Atp8a2
Atp8b2
Atp9b
Atraid
Atrn
Atrnl1
Atrx
Atxn1
Atxn2
Atxn2l
Atxn3
Atxn7
Atxn7l1
Atxn7l3
Auts2
Axin1
Axin2
Axl
Azin1
Azin2
B230219D22Rik
B2m
B3galt1
B4galnt1
B4galt1
B4galt5
B4galt6
B630005N14Rik
Bace1
Bach1
Bag3
Bag6
Baiap2
Bak1
Basp1
Bax
Baz1b
Baz2b
Bbc3
BC004004
BC005537
BC030336
Bcap31
Bcar1
Bcas3
Bcat1
Bcl2
Bcl2l11
Bcl2l2
Bcl6
Bcl9l
Bcr
Bdp1
Bend3
Bgn
Bhlhe40
Bicc1
Bid
Birc6
Blcap
Bloc1s6
Bmp1
Bmper
Bmpr1a
Bmpr1b
Bmpr2
Bnc2
Bnip2
Bptf
Brd1
Brd2
Brd4
Bri3
Brk1
Brox
Bsg
Btaf1
Btbd10
Btbd7
Btg1
Bzw1
Cab39
Cacfd1
Cachd1
Cacna1c
Cacna1d
Cacna1g
Cacna2d1
Cacul1
Cadm2
Calcoco1
Cald1
Calm1
Calm2
Calm3
Calr
Calu
Camk1d
Camk2d
Camk2g
Camkmt
Camsap2
Canx
Cap1
Capg
Capn1
Capn2
Caprin1
Capzb
Car8
Carm1
Cars
Casp8
Cast
Cav1
Cbfb
Cbl
Cblb
Cbr4
Cbx3
Cbx5
Ccar1
Ccbe1
Ccdc152
Ccdc162
Ccdc25
Ccdc50
Ccdc53
Ccdc55
Ccdc61
Ccdc77
Ccdc80
Ccdc88a
Ccdc93
Ccm2
Ccnd2
Ccni
Ccnt1
Ccnt2
Ccny
Ccrn4l
Ccser2
Cct8
Ccz1
Cd164
Cd2ap
Cd44
Cd47
Cd63
Cd81
Cd9
Cd97
Cdc14a
Cdc27
Cdc40
Cdc42
Cdc42bpa
Cdc42bpb
Cdc42ep3
Cdc42se2
Cdh11
Cdh22
Cdh24
Cdk1
Cdk12
Cdk13
Cdk14
Cdk4
Cdk7
Cdk8
Cdkn1a
Cdkn1b
Cdkn2a
Cdon
Cdr2l
Cds2
Cdyl
Celf1
Celf2
Cep120
Cep170
Cep170b
Cep295
Cep57
Cers6
Cfap43
Cfap54
Cfap61
Cfl1
Cflar
Chchd3
Chchd6
Chd1
Chd3
Chd4
Chd7
Chd9
Chm
Chmp3
Chn2
Chordc1
Chp1
Chpf
Chrm3
Chst11
Chst2
Chsy1
Chuk
Cic
Cisd2
Ckap4
Clasp1
Clcn5
Clic1
Clic4
Clint1
Clip1
Clip2
Clmp
Cln5
Clpx
Clstn1
Cltc
Cluh
Cmas
Cmc1
Cmip
Cmpk1
Cmss1
Cmtm3
Cmtm4
Cnbp
Cnn2
Cnn3
Cnot1
Cnot2
Cnot3
Cnot4
Cnot7
Cntfr
Cntnap2
Coa5
Cog7
Col1a1
Col1a2
Col24a1
Col25a1
Col27a1
Col3a1
Col4a1
Col4a2
Col5a1
Col5a2
Col6a1
Col6a2
Col6a3
Col8a1
Col9a1
Colec12
Comt
Copa
Copg1
Cops7a
Copz2
Coro1c
Coro7
Cox4i1
Cpd
Cpe
Cpeb1
Cpeb3
Cped1
Cpne3
Cpsf3l
Cpsf6
Cpsf7
Cpt1a
Cramp1l
Creb1
Creb3l1
Creb3l2
Crebbp
Creg1
Crhr2
Crim1
Crk
Csde1
Csf1
Csgalnact1
Csmd3
Csnk1d
Csnk1e
Csnk1g1
Csnk1g2
Csnk1g3
Csnk2a1
Cspp1
Cstb
Cstf3
Ctbp2
Ctdsp1
Ctdsp2
Cthrc1
Ctnna1
Ctnna3
Ctnnb1
Ctnnd1
Ctps2
Ctsb
Ctsd
Ctsk
Ctsl
Ctsz
Cttn
Cuedc1
Cul1
Cul4a
Cul4b
Cux1
Cwc22
Cwc27
Cwf19l1
Cwf19l2
Cxcl12
Cxxc5
Cyb5b
Cyb5r1
Cyb5r3
Cyfip1
Cyp1b1
Cyr61
Cyth3
D17Wsu104e
D17Wsu92e
Daam1
Dab1
Dab2
Dab2ip
Dach1
Dag1
Daglb
Dazap1
Dbf4
Dbn1
Dbnl
Dcaf17
Dcaf5
Dcaf7
Dcakd
Dcbld2
Dcn
Dctn1
Dctn6
Dcun1d4
Ddah1
Ddb1
Ddhd1
Ddhd2
Ddit4
Ddr2
Ddx17
Ddx23
Ddx27
Ddx3x
Ddx5
Ddx50
Ddx6
Degs1
Dek
Dennd1a
Dennd4c
Dennd5a
Derl1
Desi2
Dgkb
Dgkd
Dgkh
Dguok
Dhcr24
Dhx15
Dhx32
Dhx36
Dhx9
Diap3
Dicer1
Dido1
Dip2b
Dip2c
Disp1
Dkc1
Dkk3
Dlat
Dlc1
Dlg1
Dlg5
Dlk1
Dlst
Dnaaf1
Dnaja2
Dnajb14
Dnajb4
Dnajb6
Dnajc10
Dnajc13
Dnajc18
Dnajc5b
Dnm1
Dnm2
Dnmt1
Dock1
Dock5
Dok5
Dot1l
Dpy19l1
Dpy19l4
Dpyd
Dpysl2
Dpysl3
Drosha
Dscr3
Dse
Dsel
Dst
Dtnbp1
Dtwd2
Dusp10
Dusp11
Dusp16
Dusp3
Dusp4
Dusp6
Dut
Dvl2
Dvl3
Dym
Dync1h1
Dync1i2
Dync1li2
Dync2h1
Dynll2
Dyrk1a
Dzip1
Dzip1l
E2f1
E2f3
Ebf1
Ece1
Edem1
Edem3
Ednra
Eea1
Eef1a1
Eef1b2
Eef2
Efcab14
Efemp2
Efnb2
Efr3a
Egflam
Egfr
Egln1
Egr1
Ehbp1
Ehd2
Ehmt1
Ehmt2
Ei24
Eif1a
Eif1ad
Eif2ak2
Eif2ak3
Eif2ak4
Eif3a
Eif3b
Eif3c
Eif3l
Eif4a1
Eif4a2
Eif4a3
Eif4b
Eif4e
Eif4e2
Eif4enif1
Eif4g1
Eif4g2
Eif4g3
Eif4h
Eif5a
Eif5b
Elavl1
Elf2
Elf4
Elk3
Elmo2
Elovl5
Elovl6
Elp2
Elp3
Elp4
Emc10
Emilin1
Eml1
Eml4
Emp1
Emp2
En1
Enah
Enc1
Eno1
Eogt
Ep300
Ep400
Epb4.1l1
Epb4.1l2
Epb4.1l3
Epc1
Epc2
Epha4
Ephb1
Ephb3
Ephb4
Epn2
Eps15l1
Eps8
Erbb2ip
Erbb4
Erc2
Erf
Erlin2
Erp44
Esf1
Esyt1
Esyt2
Etf1
Etfa
Etnk1
Ets1
Etv5
Etv6
Evc
Evc2
Evi5
Ewsr1
Exoc4
Exoc5
Exoc6b
Ext1
Ext2
Extl3
Eya3
F2r
F3
Fads1
Fads3
Faf2
Faim3
Fam101b
Fam110a
Fam110b
Fam114a1
Fam115a
Fam120a
Fam129a
Fam129b
Fam13b
Fam168a
Fam168b
Fam172a
Fam178a
Fam189a1
Fam198b
Fam19a5
Fam20a
Fam20c
Fam210a
Fam219a
Fam45a
Fam46d
Fam49b
Fam53c
Fam63b
Fam65a
Fam78b
Farp1
Farsb
Fasn
Fat1
Fbln1
Fbln2
Fbln5
Fbn1
Fbn2
Fbxl17
Fbxl18
Fbxl7
Fbxo11
Fbxo25
Fbxo3
Fbxo32
Fbxw11
Fbxw4
Fcgr4
Fcho2
Fdps
Fem1c
Fer
Fermt2
Fez1
Fgd4
Fgd6
Fgf2
Fgfr1
Fgfr2
Fhl2
Fhl3
Fhod1
Figf
Fkbp5
Fkbp8
Fkbp9
Fli1
Flna
Flnb
Flnc
Flrt2
Fmn1
FMN1
Fmnl3
Fmr1
Fn1
Fnbp1
Fndc3a
Fndc3b
Fnip1
Fnip2
Fosl2
Foxj2
Foxj3
Foxk1
Foxk2
Foxn3
Foxo3
Foxp1
Frg1
Frmd4a
Frmd6
Frmd8
Frmpd4
Frrs1
Frs2
Fscn1
Fstl1
Fstl5
Fth1
Ftl1
Fto
Fubp1
Fubp3
Furin
Fus
Fxr2
Fyttd1
Fzd5
G3bp1
Gaa
Gab1
Gab2
Gabarap
Gabarapl1
Gabbr1
Gabrb1
Gadd45a
Gak
Galnt13
Galnt18
Galnt2
Ganab
Garem
Garnl3
Gas2l3
Gas6
Gata6
Gatad2a
Gatsl2
Gcnt2
Gdi1
Gdi2
Gfod1
Gfpt1
Ggcx
Ggnbp2
Ggta1
Ghitm
Ghr
Gid4
Gigyf2
Ginm1
Gja1
Glb1l2
Glg1
Gli2
Gli3
Glipr2
Glis2
Glrx3
Gls
Glud1
Gm17482
Gm19426
Gm20388
Gm20431
Gm20521
Gm21992
Gm27021
Gm28285
Gm28635
Gm9938
Gmds
Gna11
Gna12
Gnai2
Gnaq
Gnas
Gnb1
Gnb2l1
Gne
Gng12
Gng8
Gnptab
Gns
Golga4
Golgb1
Golim4
Golph3
Golt1b
Gon4l
Gosr1
Gpatch1
Gpbp1l1
Gpc1
Gpc4
Gpc5
Gpc6
Gpcpd1
Gphn
Gpi1
Gpm6b
Gpnmb
Gpr124
Gpr126
Gpr173
Gpr176
Gramd1b
Grasp
Grb10
Greb1
Grem1
Gria3
Grid2
Grina
Grm1
Grm3
Grn
Gse1
Gsk3b
Gsn
Gsto1
Gtf2h1
Gtf2i
Gucd1
Gulp1
Gxylt1
Gxylt2
H13
H2afy2
Hbs1l
Hcfc1
Hdac5
Hdac7
Hdgf
Hdlbp
Heatr5a
Heatr5b
Heg1
Hells
Helz
Hemt1
Heph
Herc4
Hexb
Hhat
Hhipl1
Hibch
Hic1
Hif1a
Hipk1
Hipk2
Hipk3
Hira
Hivep2
Hjurp
Hk2
Hmbox1
Hmg20a
Hmga2
Hmgcr
Hmgcs1
Hnrnpa1
Hnrnpa2b1
Hnrnpa3
Hnrnpab
Hnrnpc
Hnrnpd
Hnrnpf
Hnrnph1
Hnrnpk
Hnrnpl
Hnrnpm
Hnrnpu
Hnrnpul1
Hnrnpul2
Hook3
Hoxb3
Hoxb9
Hp1bp3
Hprt
Hpse2
Hs1bp3
Hs2st1
Hs3st4
Hs6st1
Hs6st2
Hsd17b11
Hsd17b4
Hsp90ab1
Hsp90b1
Hspa12a
Hspa4
Hspa5
Hspa8
Hspa9
Hspb11
Hspb8
Hspd1
Hsph1
Htatip2
Htr1b
Htra1
Huwe1
Hyou1
Iars
Id3
Ide
Idh1
Iffo2
Ifngr2
Ift43
Igf1
Igf1r
Igf2bp1
Igf2bp2
Igf2bp3
Igf2r
Igfbp4
Igfbp5
Igfbp7
Iglon5
Ikbip
Ikbkap
Ikzf3
Il10rb
Il17ra
Il17rd
Il18rap
Il1r1
Il1rl1
Il31ra
Il6ra
Il6st
Immt
Impact
Impad1
Inadl
Inhbb
Ino80
Ino80d
Inpp5f
Inppl1
Insig1
Insr
Ipo5
Ipo7
Iqce
Iqgap1
Ireb2
Irf2
Irf2bp2
Irgq
Irs1
Islr
Itfg1
Itfg3
Itga11
Itga9
Itgav
Itgb1
Itgb3
Itgb5
Itgbl1
Itm2b
Itm2c
Itpr1
Itpr3
Itsn1
Jak1
Jam3
Jdp2
Jmjd1c
Jmy
Jph2
Jup
Kank2
Kansl1
Kansl2
Kansl3
Kat2b
Kat6a
Kat6b
Kbtbd2
Kcnab1
Kcnc2
Kcnh7
Kcnip1
Kcnj15
Kcnq5
Kctd10
Kctd20
Kctd3
Kctd9
Kdelr1
Kdelr2
Kdm2a
Kdm4a
Kdm4c
Kdm5b
Kdm5c
Kdsr
Keap1
Khdrbs1
Khdrbs2
Khsrp
Kidins220
Kif13a
Kif1b
Kif1c
Kif26b
Kif3b
Kif3c
Kif5b
Kifc3
Kirrel
Klc1
Klf13
Klf3
Klf6
Klf7
Klhdc10
Klhdc2
Klhl21
Klhl24
Klhl29
Kmt2c
Kmt2e
Kpna3
Kpna4
Kpna6
Kpnb1
Kras
Krcc1
Kremen1
L2hgdh
Lamc1
Lamp1
Lamp2
Laptm4a
Large
Larp4
Larp4b
Lars
Lars2
Lasp1
Lats1
Lbr
Lcorl
Ldb1
Ldha
Ldlr
Ldlrad4
Lef1
Lgals1
Lgals8
Lgr5
Lgr6
Lhfp
Lhfpl2
Lima1
Limch1
Limd1
Lims1
Litaf
Lman1
Lmbrd1
Lmna
Lmnb1
Lmo7
Lmtk2
Lnpep
Lonrf1
Lox
Loxl1
Loxl2
Loxl3
Lpgat1
Lphn1
Lphn2
Lpin1
Lpin2
Lpp
Lrch1
Lrch3
Lrguk
Lrig1
Lrig3
Lrp1
Lrp10
Lrp12
Lrp1b
Lrp4
Lrp5
Lrp6
Lrp8
Lrpprc
Lrrc15
Lrrc4c
Lrrc58
Lrrc8c
Lrrc8d
Lrrfip1
Lrrfip2
Lrrk1
Lrrn4cl
Lsamp
Lsg1
Ltbp1
Ltbr
Luc7l
Luc7l2
Lyst
Lyzl1
Lzts2
M6pr
Macf1
Madd
Maea
Maf
Maged1
Magi1
Magoh
Magt1
Maml1
Man1a
Man2a1
Man2a2
Map1b
Map2k1
Map2k5
Map3k2
Map3k3
Map3k7
Map4
Map4k3
Map4k4
Map4k5
Map6
Mapk1
Mapk14
Mapk1ip1l
Mapk6
Mapkap1
Mapkapk2
Mapre1
2022-03-01
2022-03-02
2022-03-06
2022-03-07
Marcks
Marcksl1
Mark1
Mark2
Mark3
Mars
Masp1
Mast4
Mat2a
Max
Maz
Mbd2
Mbd5
Mbnl1
Mbnl2
Mbtps1
Mbtps2
Mcam
Mccc2
Mcl1
Mcoln1
Mcts1
Mdfic
Mdk
Mdm2
Mdm4
Me1
Meaf6
Mecom
Med13
Med13l
Med14
Med15
Medag
Mef2a
Mef2d
Meis1
Meis2
Mertk
Met
Metap2
Mettl25
Mettl5
Mettl9
Mex3a
Mex3c
Mex3d
Mfap1a
Mfap2
Mfge8
Mfsd1
Mga
Mgat5
Mgea5
Mgp
Mgst2
Mia3
Mib1
Mical2
Micall1
Mid1
Mid1ip1
Midn
Mier1
Minos1
Mipep
Mitf
Mkl1
Mkl2
Mlec
Mlf2
Mllt1
Mllt10
Mllt6
Mlxip
Mmd
Mmp14
Mmp19
Mmp2
Mms19
Mms22l
Mn1
Mob1b
Mob2
Mon2
Morf4l1
Morf4l2
Mpdz
Mprip
Mras
Mrc2
Mrfap1
Mrgprf
Mroh1
Mrpl33
Mrps35
Msh3
Msi2
Msmo1
Msn
Msra
Msrb3
Mta3
Mtcl1
Mtdh
Mtmr3
Mtpn
Mtr
Mtss1l
Mtus1
Mvb12b
Mvk
Myef2
Myh10
Myh9
Mylk
Myo10
Myo18b
Myo1b
Myo1c
Myo1d
Myo1e
Myo5a
Myo5c
Myo7a
Myo7b
Myof
N4bp1
Naa15
Naa50
Nab2
Nacc1
Nacc2
Naga
Nampt
Napg
Nars
Nars2
Nav1
Nav3
Nbl1
Nbr1
Ncam1
Ncapd2
Ncaph2
Nceh1
Nck1
Nckap1
Nckap5
Ncl
Ncln
Ncoa2
Ncoa6
Ncor2
Ncs1
Ncstn
Ndc1
Ndel1
Ndfip2
Ndst1
Necab3
Nedd4
Nedd4l
Nek7
Nemf
Neo1
Nes
Net1
Nf1
Nf2
Nfat5
Nfatc4
Nfe2l1
Nfe2l2
Nfia
Nfic
Nfix
Nfrkb
Nfya
Ngdn
Ngef
Nhej1
Nhlrc2
Nid1
Nif3l1
Ninj2
Nipbl
Nisch
Nkain1
Nkd1
Nktr
Nlgn2
Nlk
Nln
Nlrp1b
Nmt2
Nop56
Nos1ap
Notch2
Nova1
Npat
Npc2
Npepps
Nploc4
Npm1
Nptn
Nptx1
Npy1r
Nr3c1
Nr6a1
Nras
Nrbf2
Nrd1
Nrg3
Nrp1
Nrp2
Nrxn1
Nsd1
Nsmce2
Nt5c2
Nt5c3b
Ntm
Ntmt1
Nuak1
Nucb1
Nucks1
Nudt4
Nufip2
Numa1
Numb
Numbl
Nup153
Nup98
Nus1
Nxn
Oaf
Ociad2
Odf2
Olfml2b
Olfr1260
Olr1
Ophn1
Oprm1
Orc5
Osbpl3
Osbpl5
Osmr
Ostm1
Otud5
Oxct1
Oxsr1
P4ha1
P4hb
P4htm
Pabpc1
Pacs2
Pacsin2
Pafah1b1
Pafah1b2
Pafah2
Paics
Paip1
Paip2
Pak2
Pak4
Pak7
Palld
Palm
Palm2Akap2
Pan3
Pank2
Pank3
Papd7
Papola
Paqr3
Paqr5
Pard3
Parm1
Parn
Parp8
Parva
Pawr
Pbx1
Pbxip1
Pcbp2
Pcbp3
Pcca
Pcdh19
Pcdh7
PCDHA4
Pcdhb22
Pcgf3
Pcm1
Pcmtd1
Pcnp
Pcnt
Pcnx
Pcnxl3
Pcolce
Pcsk9
Pdcd6ip
Pde10a
Pde11a
Pde1c
Pde4a
Pde4d
Pde8b
Pdgfc
Pdgfrb
Pdha1
Pdia3
Pdia4
Pdia5
Pdk3
Pdlim1
Pdlim5
Pdlim7
Pdpk1
Pdpn
Pds5a
Pds5b
Pdzd8
Pdzrn3
Pea15a
Peak1
Peg3
Pepd
Pfdn2
Pfn1
Pgk1
Pgm5
Pgrmc2
Pgs1
Phactr2
Phactr3
Phactr4
Phax
Phc2
Phc3
Phf14
Phf2
Phf20
Phf21a
Phip
Phka2
Phlda3
Phldb1
Phldb2
Phlpp1
Phlpp2
Phrf1
Pi4k2a
Pi4k2b
Pias1
Picalm
Piezo1
Piezo2
Pigk
Pign
Pigs
Pik3c2a
Pik3ca
Pik3r1
Pikfyve
Pinx1
Pip4k2a
Pkd1
Pkd2
Pkhd1
Pkm
Pkn1
Pla2g4a
Plat
Plau
Plcb1
Plcb4
Plcxd3
Plec
Plekha2
Plekha8
Plekhg3
Plekhm3
Plekhn1
Plekho2
Plin3
Plk2
Plod2
Pls3
Pltp
Plxdc1
Plxdc2
Plxna1
Plxna2
Plxna3
Plxnd1
Pmaip1
Pmepa1
Pmp22
Pmvk
Pnck
Pnpla8
Pofut1
Pofut2
Poglut1
Polb
Polr2a
Polr2f
Polr3gl
Pom121
Pomt2
Pon2
Por
Postn
Ppa2
Ppap2a
Ppfibp1
Ppic
Ppm1a
Ppm1b
Ppme1
Ppp1cb
Ppp1r12a
Ppp1r15b
Ppp1r18
Ppp1r21
Ppp1r37
Ppp1r8
Ppp1r9b
Ppp2cb
Ppp2r4
Ppp2r5a
Ppp2r5c
Ppp2r5e
Ppp3ca
Ppp3cb
Ppp3r1
Ppp4c
Ppp4r1
Ppp6r3
Prcp
Prdm4
Prdm5
Prdx1
Prkaa1
Prkaca
Prkag1
Prkag2
Prkar1a
Prkca
Prkce
Prkci
Prkd3
Prkg1
Prmt3
Prodh2
Prpf19
Prpf3
Prpf39
Prpf8
Prps2
Prpsap1
Prrc2a
Prrc2b
Prrc2c
Prrx1
Prtg
Psap
Psat1
Psd3
Psmc6
Psmd13
Psmd14
Psmd2
Psme3
Psmf1
Pspc1
Ptbp1
Ptbp3
Pten
Ptges
Ptgfrn
Ptgs1
Ptgs2
Ptk7
Ptma
Ptms
Ptn
Ptp4a2
Ptplad1
Ptpn1
Ptpn11
Ptpn14
Ptpn21
Ptpn9
Ptpra
Ptprg
Ptprm
Ptprs
Ptrf
Pttg1ip
Pum1
Pum2
Pura
Pvr
Pvrl1
Pvrl2
Pxdn
Qk
Qsox1
R3hdm1
R3hdm4
Rab10
Rab11a
Rab11b
Rab11fip2
Rab11fip3
Rab14
Rab18
Rab21
Rab22a
Rab28
Rab2a
Rab2b
Rab30
Rab31
Rab5b
Rab6a
Rab7
Rab8b
Rabep1
Rabgap1
Rabif
Rac1
Rad21
Rad23b
Rad54l2
Raf1
Rai1
Rai14
Rala
Ralb
Ralgapb
Ranbp1
Ranbp2
Ranbp9
Rap1b
Rap1gap2
Rapgef1
Rapgef3
Rapgef4
Raph1
Rara
Rars2
Rasa1
Rasa2
Rasa3
Rassf1
Rassf8
Rb1cc1
Rbbp4
Rbbp7
Rbfox1
Rbfox2
Rbm17
Rbm25
Rbm26
Rbm28
Rbm34
Rbm39
Rbm45
Rbm47
Rbm5
Rbm6
Rbm8a
Rbms1
Rbms3
Rbpj
Rcbtb1
Rcc2
Rcn1
Rcn2
Rcor1
Rcor3
Rdx
Reep3
Reep5
Reps1
Rere
Rest
Rev1
Rfwd2
Rfx1
Rgl1
Rgma
Rgsl1
Rhbdd1
Rheb
Rhoa
Rhobtb3
Rhoq
Rhot1
Rhou
Ric8b
Rictor
Rlim
Rmdn1
Rmnd5a
Rnase4
Rnf11
Rnf111
Rnf121
Rnf128
Rnf14
Rnf144a
Rnf145
Rnf146
Rnf150
Rnf157
Rnf19b
Rnf214
Rnf220
Rnf38
Rnf41
Rnf7
Rngtt
Rock1
Rock2
Ror2
Rora
RP23-407E2.5
RP23-407E2.6
Rpl12
Rpl23
Rpl32
Rpl7a
Rplp2
Rpn1
Rpn2
[truncated: 760 more rows]

## Sheet: Igf2bp1 controlled Wnt regulate
B- List of Genes regulated by both Igf2bp1 and Wnt
Rgs16
Pdgfc
Sh3kbp1
Bpgm
Ero1l
Ahr
Plat
Slc16a2
Arl4c
Pfkp
Mgarp
Akap1
Eno1
Uba6
Shroom4
Lpar6
Ptgs2
Rab27b
Slit1
Sorbs1
Mtap
Nudt4
Bnip3
Mgea5
Inf2

## Sheet: Overlap
Common genes between Igf2bp1 interactome and Transcriptome (list A and B)
1	Pdgfc
2	Sh3kbp1
3	Plat
4	Slc16a2
5	Arl4c
6	Eno1
7	Shroom4
8	Ptgs2
9	Sorbs1
10	Nudt4
11	Mgea5
