# Supplementary material for: Global role of IGF2BP1 in controlling the expression of Wnt/β-catenin-regulated genes in colorectal cancer cells
Source: Front Cell Dev Biol. 2023 Sep 27;11:1236356. doi: 10.3389/fcell.2023.1236356 (PMC10565211; doi:10.3389/fcell.2023.1236356)
Supplement: Supplementary file 3 [file Table6.xlsx]

## Sheet: Sheet1
Igf2bp1 interactome in DLD1-GFP cells	Transcription factor		IGF2BP1 TF Interactome
AACS	AC008770.3		ADNP
AAGAB	AC023509.3		AEBP2
AARS1	AC092835.1		AHR
AASDHPPT	AC138696.1		ARID2
ABCA8	ADNP		ASH1L
ABCC1	ADNP2		ATF4
ABCE1	AEBP1		BACH1
ABCG1	AEBP2		BAZ2A
ABHD17C	AHCTF1		BHLHE40
ABHD2	AHDC1		CHCHD3
ABHD4	AHR		CREB3L2
ABHD6	AHRR		CSRNP1
ABL1	AIRE		CUX1
ABRACL	AKAP8		CXXC5
AC005514.1	AKAP8L		DNMT1
AC005614.2	AKNA		DR1
AC005670.2	ALX1		E2F3
AC006001.2	ALX3		EGR1
AC006064.5	ALX4		EGR3
AC007375.2	ANHX		EHF
AC007780.1	ANKZF1		ELF1
AC008982.1	AR		ELF3
AC009070.1	ARGFX		ELK3
AC009093.11	ARHGAP35		ELK4
AC010619.2	ARID2		ESRRG
AC012321.1	ARID3A		ETS1
AC015813.2	ARID3B		ETS2
AC016876.3	ARID3C		ETV5
AC019117.3	ARID5A		FOSL2
AC021078.1	ARID5B		FOXA1
AC022826.2	ARNT		FOXD1
AC024940.5	ARNT2		FOXJ3
AC026461.1	ARNTL		FOXK1
AC027644.4	ARNTL2		FOXN2
AC046185.1	ARX		FOXN3
AC055860.1	ASCL1		FOXO3
AC078778.1	ASCL2		FOXP1
AC093323.1	ASCL3		FOXP4
AC093423.3	ASCL4		GATAD2B
AC098650.1	ASCL5		GTF2IRD1
AC103702.1	ASH1L		HIC2
AC106873.8	ATF1		HIF1A
AC108142.1	ATF2		HIVEP2
AC110275.1	ATF3		HMGA2
AC242842.3	ATF4		HOXA3
ACAP2	ATF5		HOXB3
ACAT1	ATF6		HOXB7
ACIN1	ATF6B		HSF1
ACOT9	ATF7		IRF2
ACSBG2	ATMIN		IRF3
ACSL4	ATOH1		ISL2
ACTB	ATOH7		JRK
ACTG1	ATOH8		JRKL
ACTN1	BACH1		KLF10
ACTN4	BACH2		KLF16
ACTR1A	BARHL1		KLF3
ACTR2	BARHL2		KLF5
ADAM10	BARX1		KLF6
ADAR	BARX2		MAFK
ADARB1	BATF		MAX
ADARB2	BATF2		MEF2A
ADCY3	BATF3		MEF2D
ADIPOR2	BAZ2A		MEIS2
ADK	BAZ2B		MYSM1
ADNP	BBX		NACC2
ADTRP	BCL11A		NCOA2
AEBP2	BCL11B		NCOA3
AFDN	BCL6		NFAT5
AFF4	BCL6B		NFIC
AGAP1	BHLHA15		NFKB1
AGK	BHLHA9		NPAS1
AGO2	BHLHE22		NPAS3
AGPAT3	BHLHE23		NRF1
AGPAT4	BHLHE40		PBX3
AGR2	BHLHE41		PHF21A
AGRN	BNC1		PLSCR1
AHNAK	BNC2		PPARD
AHR	BORCS8-MEF2B		PRDM8
AHSA1	BPTF		RARA
AIG1	BRF2		RBPJ
AK2	BSX		RORA
AK5	C11orf95		RREB1
AK7	CAMTA1		RUNX1
AKAP11	CAMTA2		RUNX2
AKAP13	CARF		RXRA
AKT2	CASZ1		SATB2
AL020996.2	CBX2		SKI
AL031681.3	CC2D1A		SMAD3
AL049650.1	CCDC169-SOHLH2		SMYD3
AL049795.2	CCDC17		SON
AL109811.3	CDC5L		SOX9
AL121845.3	CDX1		SP1
AL136115.2	CDX2		SP3
AL137129.1	CDX4		SPEN
AL137230.2	CEBPA		SREBF1
AL159163.1	CEBPB		SREBF2
AL162231.3	CEBPD		SRF
AL359922.1	CEBPE		STAT1
AL390726.2	CEBPG		STAT2
AL589666.1	CEBPZ		STAT3
AL590627.3	CENPA		STAT5B
AL645608.5	CENPB		TBX18
AL929236.1	CENPBD1		TBX3
ALDH1B1	CENPS		TCF12
ALDH9A1	CENPT		TCF20
ALKBH5	CENPX		TCF3
AMMECR1L	CGGBP1		TCF7L2
ANKLE2	CHAMP1		TEAD1
ANKMY1	CHCHD3		TEAD3
ANKMY2	CIC		TFDP1
ANKRD11	CLOCK		TGIF1
ANKRD30BL	CPEB1		TP53
ANKRD50	CPXCR1		XBP1
ANKRD52	CREB1		YBX1
ANP32A	CREB3		YY1
ANP32E	CREB3L1		ZBTB34
ANTXR2	CREB3L2		ZEB1
ANXA2	CREB3L3		ZGPAT
ANXA4	CREB3L4		ZNF12
ANXA5	CREB5		ZNF140
ANXA7	CREBL2		ZNF302
AP2A1	CREBZF		ZNF33A
APH1A	CREM		ZNF33B
API5	CRX		ZNF385C
APLP2	CSRNP1		ZNF438
APOL6	CSRNP2		ZNF462
ARCN1	CSRNP3		ZNF516
ARF1	CTCF		ZNF518A
ARF4	CTCFL		ZNF521
ARF5	CUX1		ZNF605
ARF6	CUX2		ZNF691
ARGLU1	CXXC1		ZNF692
ARHGAP12	CXXC4		ZNF703
ARHGAP18	CXXC5		ZNF706
ARHGAP21	DACH1		ZNF740
ARHGAP22	DACH2		ZNF770
ARHGAP32	DBP		ZNF780A
ARHGAP5	DBX1		ZNF830
ARHGEF10L	DBX2		ZNF84
ARHGEF16	DDIT3
ARHGEF2	DEAF1
ARHGEF7	DLX1
ARID1A	DLX2
ARID2	DLX3
ARL8B	DLX4
ARMC10	DLX5
ARMC9	DLX6
ARMH3	DMBX1
ARPC4	DMRT1
ARPC4-TTLL3	DMRT2
ARPP19	DMRT3
ARRDC1	DMRTA1
ARRDC5	DMRTA2
ASAH2B	DMRTB1
ASH1L	DMRTC2
ASIC1	DMTF1
ASPH	DNMT1
ASS1	DNTTIP1
ASTN2	DOT1L
ASXL1	DPF1
ATAD1	DPF3
ATF4	DPRX
ATF7IP	DR1
ATG16L1	DRAP1
ATG4B	DRGX
ATL2	DUX1
ATM	DUX3
ATP11B	DUX4
ATP13A3	DUXA
ATP1B1	DZIP1
ATP2A2	E2F1
ATP5F1B	E2F2
ATP6V0B	E2F3
ATP6V0D1	E2F4
ATP6V1B2	E2F5
ATP6V1G1	E2F6
ATP9A	E2F7
ATXN2L	E2F8
ATXN7	E4F1
AXIN1	EBF1
AXL	EBF2
AZIN1	EBF3
B4GALT5	EBF4
B4GALT6	EEA1
BACH1	EGR1
BAD	EGR2
BAG6	EGR3
BAX	EGR4
BAZ1B	EHF
BAZ2A	ELF1
BBC3	ELF2
BCL10	ELF3
BCL9L	ELF4
BCOR	ELF5
BHLHE40	ELK1
BIRC6	ELK3
BLCAP	ELK4
BMP1	EMX1
BMP4	EMX2
BNIP3L	EN1
BRD1	EN2
BRD2	EOMES
BRD4	EPAS1
BRD9	ERF
BRF1	ERG
BRI3	ESR1
BRWD1	ESR2
BSG	ESRRA
BST2	ESRRB
BTBD1	ESRRG
BTF3L4	ESX1
BTG1	ETS1
BUB3	ETS2
C11orf58	ETV1
C12orf40	ETV2
C16orf72	ETV3
C1orf159	ETV3L
C1orf216	ETV4
C20orf27	ETV5
C2CD2	ETV6
C4orf3	ETV7
C5orf24	EVX1
C7orf50	EVX2
C9orf64	FAM170A
CA13	FAM200B
CACNB1	FBXL19
CALCOCO2	FERD3L
CALM1	FEV
CALM3	FEZF1
CALU	FEZF2
CAMK1D	FIGLA
CAMSAP1	FIZ1
CANX	FLI1
CAP1	FLYWCH1
CAPN15	FOS
CAPN2	FOSB
CAPNS1	FOSL1
CAPRIN2	FOSL2
CAPZA2	FOXA1
CARHSP1	FOXA2
CASC3	FOXA3
CASK	FOXB1
CASP8	FOXB2
CAST	FOXC1
CBFB	FOXC2
CBL	FOXD1
CBLB	FOXD2
CBX5	FOXD3
CBX6	FOXD4
CCDC117	FOXD4L1
CCDC150	FOXD4L3
CCDC32	FOXD4L4
CCDC47	FOXD4L5
CCDC50	FOXD4L6
CCDC57	FOXE1
CCN1	FOXE3
CCN5	FOXF1
CCND1	FOXF2
CCNL2	FOXG1
CCNT1	FOXH1
CCNY	FOXI1
CCT3	FOXI2
CCT7	FOXI3
CCT8	FOXJ1
CD164	FOXJ2
CD81	FOXJ3
CD9	FOXK1
CDC25B	FOXK2
CDC27	FOXL1
CDC37	FOXL2
CDC37L1	FOXM1
CDC42	FOXN1
CDC42BPA	FOXN2
CDC42BPB	FOXN3
CDC42SE1	FOXN4
CDCP1	FOXO1
CDH1	FOXO3
CDH18	FOXO4
CDK12	FOXO6
CDK2AP1	FOXP1
CDK8	FOXP2
CDK9	FOXP3
CDKN1A	FOXP4
CDKN1B	FOXQ1
CELA2A	FOXR1
CELF1	FOXR2
CEMIP	FOXS1
CEP112	GABPA
CEP170B	GATA1
CEP295	GATA2
CERS2	GATA3
CFAP97	GATA4
CFDP1	GATA5
CFL1	GATA6
CGAS	GATAD2A
CHCHD3	GATAD2B
CHD9	GBX1
CHEK1	GBX2
CHFR	GCM1
CHMP1B	GCM2
CHMP4B	GFI1
CHMP5	GFI1B
CHMP7	GLI1
CHRAC1	GLI2
CHRM2	GLI3
CISD2	GLI4
CLASP1	GLIS1
CLCN3	GLIS2
CLCN4	GLIS3
CLDN4	GLMP
CLIC1	GLYR1
CLIC4	GMEB1
CLIP1	GMEB2
CLK3	GPBP1
CLPTM1L	GPBP1L1
CLSTN1	GRHL1
CLSTN3	GRHL2
CLTC	GRHL3
CMIP	GSC
CMTM4	GSC2
CNBP	GSX1
CNN2	GSX2
CNNM2	GTF2B
CNOT6L	GTF2I
CNOT9	GTF2IRD1
CNST	GTF2IRD2
COG6	GTF2IRD2B
COPA	GTF3A
COPG1	GZF1
CORO1C	HAND1
COX7A2L	HAND2
CPNE1	HBP1
CPSF6	HDX
CREB3L2	HELT
CRIM1	HES1
CRKL	HES2
CRLF3	HES3
CRTC1	HES4
CRY1	HES5
CSE1L	HES6
CSK	HES7
CSNK1A1	HESX1
CSNK1E	HEY1
CSNK2A1	HEY2
CSNK2A2	HEYL
CSRNP1	HHEX
CSTF3	HIC1
CTBP1	HIC2
CTBP2	HIF1A
CTDSP1	HIF3A
CTDSP2	HINFP
CTDSPL	HIVEP1
CTDSPL2	HIVEP2
CTIF	HIVEP3
CTNNA1	HKR1
CTNNB1	HLF
CTSB	HLX
CTSL	HMBOX1
CTSZ	HMG20A
CTTN	HMG20B
CUL1	HMGA1
CUL4A	HMGA2
CUL5	HMGN3
CUX1	HMX1
CXCL14	HMX2
CXXC5	HMX3
CYB5B	HNF1A
CYHR1	HNF1B
D2HGDH	HNF4A
DAD1	HNF4G
DAG1	HOMEZ
DAZAP1	HOXA1
DCAF12	HOXA10
DCAF7	HOXA11
DCAKD	HOXA13
DDIT4	HOXA2
DDR1	HOXA3
DDX17	HOXA4
DDX21	HOXA5
DDX42	HOXA6
DDX5	HOXA7
DDX6	HOXA9
DDX60L	HOXB1
DECR1	HOXB13
DENND1A	HOXB2
DENR	HOXB3
DERL1	HOXB4
DGKI	HOXB5
DGLUCY	HOXB6
DHCR24	HOXB7
DHFR	HOXB8
DIAPH1	HOXB9
DICER1	HOXC10
DIDO1	HOXC11
DIP2A	HOXC12
DIP2C	HOXC13
DKC1	HOXC4
DLC1	HOXC5
DLD	HOXC6
DLG4	HOXC8
DMD	HOXC9
DNAJA1	HOXD1
DNAJA2	HOXD10
DNAJB14	HOXD11
DNAJB6	HOXD12
DNAJC5	HOXD13
DNMT1	HOXD3
DNMT3A	HOXD4
DOCK1	HOXD8
DOCK9	HOXD9
DPY19L1	HSF1
DPYSL2	HSF2
DR1	HSF4
DSCAM	HSF5
DSTN	HSFX1
DTX3L	HSFX2
DUSP22	HSFY1
DUSP5	HSFY2
DUSP6	IKZF1
DUSP8	IKZF2
DVL1	IKZF3
DYM	IKZF4
DYNC1H1	IKZF5
DYNLL2	INSM1
DYRK1A	INSM2
E2F3	IRF1
EAF1	IRF2
ECHDC2	IRF3
ECT2	IRF4
EDEM1	IRF5
EEF1A1	IRF6
EEF1D	IRF7
EFL1	IRF8
EFNA1	IRF9
EFNA5	IRX1
EFNB2	IRX2
EFR3A	IRX3
EGLN3	IRX4
EGR1	IRX5
EGR3	IRX6
EHF	ISL1
EHMT1	ISL2
EIF1	ISX
EIF2AK1	JAZF1
EIF2S1	JDP2
EIF2S2	JRK
EIF2S3	JRKL
EIF3E	JUN
EIF3H	JUNB
EIF4A1	JUND
EIF4A2	KAT7
EIF4B	KCMF1
EIF4E	KCNIP3
EIF4G1	KDM2A
EIF4G2	KDM2B
EIF4H	KDM5B
EIF5A	KIN
ELF1	KLF1
ELF3	KLF10
ELK3	KLF11
ELK4	KLF12
ELL	KLF13
ELOF1	KLF14
EMC2	KLF15
EMC7	KLF16
EML4	KLF17
ENC1	KLF2
ENSA	KLF3
EPHA2	KLF4
EPS15L1	KLF5
ERBB2	KLF6
ERBIN	KLF7
ERC1	KLF8
ERCC1	KLF9
EREG	KMT2A
ERGIC1	KMT2B
ERH	L3MBTL1
ERLEC1	L3MBTL3
ERO1A	L3MBTL4
ERRFI1	LBX1
ESRP1	LBX2
ESRRG	LCOR
ESYT2	LCORL
ETFA	LEF1
ETS1	LEUTX
ETS2	LHX1
ETV5	LHX2
EVA1C	LHX3
EVI5	LHX4
EWSR1	LHX5
EXOC4	LHX6
EXOC6B	LHX8
EXOSC10	LHX9
EXPH5	LIN28A
EXT1	LIN28B
EYS	LIN54
FAM107B	LMX1A
FAM120A	LMX1B
FAM120B	LTF
FAM168A	LYL1
FAM169A	MAF
FAM171B	MAFA
FAM172A	MAFB
FAM180B	MAFF
FAM210A	MAFG
FAM53C	MAFK
FAM83H	MAX
FAM95C	MAZ
FAR1	MBD1
FASN	MBD2
FAT1	MBD3
FAU	MBD4
FBRSL1	MBD6
FBXW11	MBNL2
FGFR1	MECOM
FKBP10	MECP2
FKBP4	MEF2A
FLNA	MEF2B
FLNB	MEF2C
FMNL2	MEF2D
FNDC3A	MEIS1
FNTA	MEIS2
FOSL2	MEIS3
FOXA1	MEOX1
FOXD1	MEOX2
FOXJ3	MESP1
FOXK1	MESP2
FOXN2	MGA
FOXN3	MITF
FOXO3	MIXL1
FOXP1	MKX
FOXP4	MLX
FPGS	MLXIP
FRMD4B	MLXIPL
FRMD6	MNT
FTL	MNX1
FUBP3	MSANTD1
FURIN	MSANTD3
FUS	MSANTD4
FXR1	MSC
FYTTD1	MSGN1
G2E3	MSX1
G3BP1	MSX2
GABARAPL1	MTERF1
GABBR2	MTERF2
GAK	MTERF3
GALNT15	MTERF4
GANAB	MTF1
GAPDH	MTF2
GART	MXD1
GAS2	MXD3
GATAD2B	MXD4
GBF1	MXI1
GEMIN4	MYB
GFPT1	MYBL1
GGA2	MYBL2
GHITM	MYC
GIGYF1	MYCL
GIT2	MYCN
GLB1	MYF5
GLE1	MYF6
GLG1	MYNN
GLOD4	MYOD1
GLRX3	MYOG
GLS	MYPOP
GLUD1	MYRF
GNAI1	MYRFL
GNAL	MYSM1
GNAS	MYT1
GNB1	MYT1L
GNG12	MZF1
GOLGA2	NACC2
GOLGA4	NAIF1
GOLGA7B	NANOG
GOLM1	NANOGNB
GOLM2	NANOGP8
GOLPH3	NCOA1
GOSR2	NCOA2
GPALPP1	NCOA3
GPATCH8	NEUROD1
GPC3	NEUROD2
GPR35	NEUROD4
GPRC5A	NEUROD6
GPSM1	NEUROG1
GPX4	NEUROG2
GRAMD1A	NEUROG3
GRAMD4	NFAT5
GRB10	NFATC1
GRB2	NFATC2
GREM1	NFATC3
GRIP1	NFATC4
GRIPAP1	NFE2
GRK3	NFE2L1
GRTP1	NFE2L2
GSE1	NFE2L3
GSK3B	NFE4
GSN	NFIA
GSPT1	NFIB
GSTCD	NFIC
GSTO1	NFIL3
GTF2A1	NFIX
GTF2F2	NFKB1
GTF2IRD1	NFKB2
GTF3C3	NFX1
GTPBP2	NFXL1
GUK1	NFYA
H3-3B	NFYB
HDAC6	NFYC
HDAC7	NHLH1
HDAC9	NHLH2
HDHD5	NKRF
HEXB	NKX1-1
HGF	NKX1-2
HIC2	NKX2-1
HIF1A	NKX2-2
HIF1AN	NKX2-3
HIPK1	NKX2-4
HIVEP2	NKX2-5
HK2	NKX2-6
HMGA2	NKX2-8
HMGB1	NKX3-1
HMGB2	NKX3-2
HMGCL	NKX6-1
HMGCR	NKX6-2
HMGN1	NKX6-3
HMGN2	NME2
HMGXB3	NOBOX
HNRNPA1	NOTO
HNRNPA2B1	NPAS1
HNRNPA3	NPAS2
HNRNPAB	NPAS3
HNRNPC	NPAS4
HNRNPD	NR0B1
HNRNPF	NR1D1
HNRNPH1	NR1D2
HNRNPH2	NR1H2
HNRNPK	NR1H3
HNRNPL	NR1H4
HNRNPM	NR1I2
HNRNPR	NR1I3
HNRNPU	NR2C1
HNRNPUL1	NR2C2
HOOK2	NR2E1
HOXA3	NR2E3
HOXB3	NR2F1
HOXB7	NR2F2
HP1BP3	NR2F6
HPCAL1	NR3C1
HSD17B12	NR3C2
HSD17B4	NR4A1
HSF1	NR4A2
HSP90AA1	NR4A3
HSP90AB1	NR5A1
HSP90B1	NR5A2
HSPA4	NR6A1
HSPA8	NRF1
HSPA9	NRL
HSPD1	OLIG1
HSPG2	OLIG2
HSPH1	OLIG3
HUWE1	ONECUT1
HYOU1	ONECUT2
IDH1	ONECUT3
IER2	OSR1
IER3	OSR2
IFI6	OTP
IFNGR2	OTX1
IFT27	OTX2
IGF2BP2	OVOL1
IGF2R	OVOL2
IGSF9B	OVOL3
IK	PA2G4
IL11	PATZ1
IL11RA	PAX1
ILRUN	PAX2
IMPA1	PAX3
INSIG1	PAX4
INVS	PAX5
IP6K2	PAX6
IPO7	PAX7
IPO8	PAX8
IRF2	PAX9
IRF2BP2	PBX1
IRF3	PBX2
ISL2	PBX3
ITCH	PBX4
ITGA6	PCGF2
ITGAX	PCGF6
ITGB1	PDX1
ITM2C	PEG3
ITPRID2	PGR
IVNS1ABP	PHF1
JAG1	PHF19
JMJD1C	PHF20
JPT1	PHF21A
JRK	PHOX2A
JRKL	PHOX2B
KANSL1	PIN1
KAT6A	PITX1
KCNG3	PITX2
KCNJ3	PITX3
KCNQ1	PKNOX1
KDELR1	PKNOX2
KDM1A	PLAG1
KDM6B	PLAGL1
KDSR	PLAGL2
KHSRP	PLSCR1
KIAA0753	POGK
KIAA1143	POU1F1
KIAA1522	POU2AF1
KIF5B	POU2F1
KLC3	POU2F2
KLF10	POU2F3
KLF16	POU3F1
KLF3	POU3F2
KLF5	POU3F3
KLF6	POU3F4
KMT2E	POU4F1
KNDC1	POU4F2
KPNA4	POU4F3
KPNA6	POU5F1
KPNB1	POU5F1B
KRT18	POU5F2
KRT8	POU6F1
LAMB3	POU6F2
LAMP2	PPARA
LAP3	PPARD
LARP1	PPARG
LARP4	PRDM1
LARP4B	PRDM10
LASP1	PRDM12
LBR	PRDM13
LDB1	PRDM14
LDHA	PRDM15
LEMD3	PRDM16
LENG8	PRDM2
LIMA1	PRDM4
LIMS1	PRDM5
LIN7C	PRDM6
LINC01226	PRDM8
LMBR1	PRDM9
LMNA	PREB
LMNB1	PRMT3
LMNB2	PROP1
LNPEP	PROX1
LPCAT1	PROX2
LPCAT2	PRR12
LPP	PRRX1
LRBA	PRRX2
LRCH3	PTF1A
LRP5	PURA
LRP5L	PURB
LRP8	PURG
LRPAP1	RAG1
LRRC69	RARA
LRRC8D	RARB
LRRFIP2	RARG
LSG1	RAX
LSM12	RAX2
LSM3	RBAK
LSR	RBCK1
LYN	RBPJ
LYPD6B	RBPJL
LZTS2	RBSN
MACF1	REL
MAFK	RELA
MAN2A1	RELB
MANBA	REPIN1
MANF	REST
MAP3K15	REXO4
MAP3K21	RFX1
MAP3K4	RFX2
MAP3K7	RFX3
MAP4	RFX4
MAPK14	RFX5
MAPK8	RFX6
MAPK8IP3	RFX7
MAPKAPK2	RFX8
MARCHF6	RHOXF1
MARCHF7	RHOXF2
MARCKS	RHOXF2B
MARCKSL1	RLF
MAST1	RORA
MAST3	RORB
MAT2A	RORC
MAX	RREB1
MBNL1	RUNX1
MBNL3	RUNX2
MBOAT2	RUNX3
MBP	RXRA
MCF2L	RXRB
MCL1	RXRG
MCOLN2	SAFB
MDH1	SAFB2
MDM2	SALL1
MDM4	SALL2
MED1	SALL3
MED28	SALL4
MEF2A	SATB1
MEF2D	SATB2
MEIS2	SCMH1
MELK	SCML4
MET	SCRT1
METTL8	SCRT2
MEX3D	SCX
MFGE8	SEBOX
MFSD14B	SETBP1
MGAT1	SETDB1
MGAT5	SETDB2
MGST3	SGSM2
MICALL2	SHOX
MID1IP1	SHOX2
MIDEAS	SIM1
MIDN	SIM2
MIER1	SIX1
MIR1244-1	SIX2
MIR558	SIX3
MKLN1	SIX4
MKNK1	SIX5
MLEC	SIX6
MLLT10	SKI
MLLT6	SKIL
MLPH	SKOR1
MLYCD	SKOR2
MMP26	SLC2A4RG
MOB3C	SMAD1
MOB4	SMAD3
MORF4L1	SMAD4
MORF4L2	SMAD5
MPV17	SMAD9
MRPL34	SMYD3
MRPS16	SNAI1
MRPS27	SNAI2
MRRF	SNAI3
MSI2	SNAPC2
MSMO1	SNAPC4
MSRB3	SNAPC5
MT1E	SOHLH1
MT1X	SOHLH2
MT2A	SON
MTAP	SOX1
MTDH	SOX10
MTHFD2	SOX11
MTMR12	SOX12
MTPN	SOX13
MTUS1	SOX14
MYADM	SOX15
MYH9	SOX17
MYL12B	SOX18
MYL6	SOX2
MYO10	SOX21
MYO18A	SOX3
MYO5B	SOX30
MYOF	SOX4
MYSM1	SOX5
NACC1	SOX6
NACC2	SOX7
NADSYN1	SOX8
NAP1L1	SOX9
NAP1L4	SP1
NARS1	SP100
NASP	SP110
NAT8L	SP140
NAV2	SP140L
NAV3	SP2
NBPF10	SP3
NBPF19	SP4
NBPF26	SP5
NCAPD2	SP6
NCBP2	SP7
NCBP3	SP8
NCKAP1	SP9
NCL	SPDEF
NCOA2	SPEN
NCOA3	SPI1
NCOR2	SPIB
NCS1	SPIC
NCSTN	SPZ1
NDEL1	SRCAP
NDFIP1	SREBF1
NDFIP2	SREBF2
NDST1	SRF
NDUFS2	SRY
NECAB3	ST18
NECTIN4	STAT1
NEIL2	STAT2
NEK7	STAT3
NEO1	STAT4
NFAT5	STAT5A
NFIC	STAT5B
NFKB1	STAT6
NHLRC2	T
NHLRC3	TAL1
NHS	TAL2
NIBAN2	TBP
NLGN2	TBPL1
NLGN3	TBPL2
NLGN4Y	TBR1
NOC2L	TBX1
NOL11	TBX10
NONO	TBX15
NOP10	TBX18
NOP16	TBX19
NOP56	TBX2
NOTCH1	TBX20
NOTCH2	TBX21
NOTCH2NLA	TBX22
NPAS1	TBX3
NPAS3	TBX4
NPEPPS	TBX5
NPM1	TBX6
NRAS	TCF12
NRDE2	TCF15
NRF1	TCF20
NRXN1	TCF21
NSD2	TCF23
NSUN2	TCF24
NT5C2	TCF3
NT5E	TCF4
NTM	TCF7
NUDT19	TCF7L1
NUDT4	TCF7L2
NUFIP2	TCFL5
NUMA1	TEAD1
NUMBL	TEAD2
NUP153	TEAD3
NUP160	TEAD4
NUP188	TEF
NUP210	TERB1
NUP50	TERF1
NUP98	TERF2
NUTF2	TET1
NWD1	TET2
NXN	TET3
NXNL2	TFAP2A
NXPE1	TFAP2B
OAS3	TFAP2C
OAT	TFAP2D
OCLN	TFAP2E
OGA	TFAP4
OGT	TFCP2
OLA1	TFCP2L1
OPA1	TFDP1
OPHN1	TFDP2
OR51I2	TFDP3
OSBPL10	TFE3
OSBPL2	TFEB
OSBPL8	TFEC
OSER1	TGIF1
OTUD4	TGIF2
OTUD5	TGIF2LX
OTULIN	TGIF2LY
OXR1	THAP1
PABPC1	THAP10
PABPN1	THAP11
PACSIN2	THAP12
PAFAH1B1	THAP2
PAFAH1B2	THAP3
PAK2	THAP4
PAK6	THAP5
PALD1	THAP6
PALM2AKAP2	THAP7
PANK3	THAP8
PARD3	THAP9
PARD6B	THRA
PARN	THRB
PARP12	THYN1
PARP14	TIGD1
PATL1	TIGD2
PBRM1	TIGD3
PBX3	TIGD4
PCCA	TIGD5
PCDH9	TIGD6
PCF11	TIGD7
PCMTD2	TLX1
PCNX1	TLX2
PDCD4	TLX3
PDE12	TMF1
PDE1A	TOPORS
PDGFA	TP53
PDIA3	TP63
PDIA4	TP73
PDIA5	TPRX1
PDP1	TRAFD1
PDXK	TRERF1
PDZD8	TRPS1
PERP	TSC22D1
PFDN2	TSHZ1
PFKM	TSHZ2
PFKP	TSHZ3
PFN1	TTF1
PGPEP1	TWIST1
PGRMC2	TWIST2
PHACTR1	UBP1
PHB2	UNCX
PHC3	USF1
PHF10	USF2
PHF21A	USF3
PHLDA1	VAX1
PHYKPL	VAX2
PIKFYVE	VDR
PILRB	VENTX
PIN4	VEZF1
PIP4K2A	VSX1
PIP5K1A	VSX2
PIP5K1C	WIZ
PKM	WT1
PKN2	XBP1
PKP4	XPA
PLA2R1	YBX1
PLCB3	YBX2
PLEC	YBX3
PLEKHB2	YY1
PLEKHG3	YY2
PLEKHN1	ZBED1
PLSCR1	ZBED2
PMAIP1	ZBED3
PMP22	ZBED4
PNISR	ZBED5
PODXL	ZBED6
POGLUT3	ZBED9
POLE2	ZBTB1
POLR1B	ZBTB10
POM121C	ZBTB11
POMK	ZBTB12
POMT1	ZBTB14
POR	ZBTB16
PPA2	ZBTB17
PPARD	ZBTB18
PPFIA1	ZBTB2
PPFIBP1	ZBTB20
PPP1CA	ZBTB21
PPP1CC	ZBTB22
PPP1R12A	ZBTB24
PPP1R14B	ZBTB25
PPP1R15B	ZBTB26
PPP2CB	ZBTB3
PPP2R1A	ZBTB32
PPP3CA	ZBTB33
PPP4C	ZBTB34
PPP4R2	ZBTB37
PPP5C	ZBTB38
PPP6R3	ZBTB39
PRDM8	ZBTB4
PRDX1	ZBTB40
PRDX2	ZBTB41
PRDX6	ZBTB42
PRELID3B	ZBTB43
PREPL	ZBTB44
PRKACA	ZBTB45
PRKAR1A	ZBTB46
PRKCD	ZBTB47
PRKCE	ZBTB48
PRKCI	ZBTB49
PRKDC	ZBTB5
PRNP	ZBTB6
PROS1	ZBTB7A
PRPF6	ZBTB7B
PRPF8	ZBTB7C
PRR14L	ZBTB8A
PRRC2A	ZBTB8B
PRRC2B	ZBTB9
PRRC2C	ZC3H8
PRSS22	ZEB1
PSAP	ZEB2
PSAT1	ZFAT
PSMA3	ZFHX2
PSMB5	ZFHX3
PSMD13	ZFHX4
PSMD2	ZFP1
PSMD5	ZFP14
PSME3	ZFP2
PSPC1	ZFP28
PTAR1	ZFP3
PTBP1	ZFP30
PTBP3	ZFP37
PTCH1	ZFP41
PTCH2	ZFP42
PTGES	ZFP57
PTGES3	ZFP62
PTGR1	ZFP64
PTK2	ZFP69
PTK6	ZFP69B
PTMA	ZFP82
PTP4A2	ZFP90
PTPN1	ZFP91
PTPN11	ZFP92
PTPN14	ZFPM1
PTPN3	ZFPM2
PTPRF	ZFX
PTPRJ	ZFY
PTPRN2	ZGLP1
PTS	ZGPAT
PTTG1IP	ZHX1
PUM1	ZHX2
PUM2	ZHX3
PUS7	ZIC1
PXN	ZIC2
QRICH2	ZIC3
QSER1	ZIC4
QSOX2	ZIC5
RAB10	ZIK1
RAB11A	ZIM2
RAB11FIP1	ZIM3
RAB14	ZKSCAN1
RAB17	ZKSCAN2
RAB1B	ZKSCAN3
RAB2A	ZKSCAN4
RAB40B	ZKSCAN5
RAB6A	ZKSCAN7
RAB7A	ZKSCAN8
RAB8A	ZMAT1
RABGAP1L	ZMAT4
RABGGTB	ZNF10
RACK1	ZNF100
RAD21	ZNF101
RAD23B	ZNF107
RAD51B	ZNF112
RAD54L2	ZNF114
RAI1	ZNF117
RALGAPB	ZNF12
RALGPS2	ZNF121
RALY	ZNF124
RAP1B	ZNF131
RAPGEF1	ZNF132
RAPGEF2	ZNF133
RAPGEFL1	ZNF134
RARA	ZNF135
RASAL2	ZNF136
RASSF1	ZNF138
RASSF3	ZNF14
RASSF8	ZNF140
RB1	ZNF141
RBBP4	ZNF142
RBFOX1	ZNF143
RBFOX2	ZNF146
RBM12B	ZNF148
RBM23	ZNF154
RBM25	ZNF155
RBM3	ZNF157
RBM39	ZNF16
RBM8A	ZNF160
RBMS3	ZNF165
RBPJ	ZNF169
RCC1	ZNF17
RCC2	ZNF174
RCOR1	ZNF175
RCOR3	ZNF177
RDX	ZNF18
RELT	ZNF180
RERE	ZNF181
RGMB	ZNF182
RGS10	ZNF184
RHOA	ZNF189
RHOBTB3	ZNF19
RICTOR	ZNF195
RIPK1	ZNF197
RNASET2	ZNF2
RNF121	ZNF20
RNF145	ZNF200
RNF149	ZNF202
RNF213	ZNF205
RNF38	ZNF207
RNFT2	ZNF208
RNPS1	ZNF211
RNU1-11P	ZNF212
RNU1-67P	ZNF213
RNU1-82P	ZNF214
RNU2-2P	ZNF215
RNU5E-6P	ZNF217
RO60	ZNF219
ROCK2	ZNF22
RORA	ZNF221
RPE	ZNF222
RPL10	ZNF223
RPL10A	ZNF224
RPL10P3	ZNF225
RPL11	ZNF226
RPL13	ZNF227
RPL13A	ZNF229
RPL14	ZNF23
RPL17	ZNF230
RPL17-C18orf32	ZNF232
RPL18	ZNF233
RPL19	ZNF234
RPL22	ZNF235
RPL23	ZNF236
RPL23A	ZNF239
RPL27A	ZNF24
RPL28	ZNF248
RPL29	ZNF25
RPL3	ZNF250
RPL30	ZNF251
RPL31	ZNF253
RPL32	ZNF254
RPL34	ZNF256
RPL35	ZNF257
RPL35A	ZNF26
RPL36	ZNF260
RPL37	ZNF263
RPL37A	ZNF264
RPL38	ZNF266
RPL41	ZNF267
RPL5	ZNF268
RPL6	ZNF273
RPL7A	ZNF274
RPL8	ZNF275
RPLP0	ZNF276
RPLP1	ZNF277
RPLP2	ZNF28
RPN1	ZNF280A
RPRD1A	ZNF280B
RPS11	ZNF280C
RPS12	ZNF280D
RPS13	ZNF281
RPS14	ZNF282
RPS16	ZNF283
RPS18	ZNF284
RPS19	ZNF285
RPS2	ZNF286A
RPS20	ZNF286B
RPS21	ZNF287
RPS23	ZNF292
RPS24	ZNF296
RPS25	ZNF3
RPS27	ZNF30
RPS27A	ZNF300
RPS29	ZNF302
RPS3	ZNF304
RPS4X	ZNF311
RPS6	ZNF316
RPS6KB1	ZNF317
RPS7	ZNF318
RPS8	ZNF319
RPS9	ZNF32
RPSA	ZNF320
RPTOR	ZNF322
RREB1	ZNF324
RRM2B	ZNF324B
RSF1	ZNF326
RSL1D1	ZNF329
RSL24D1	ZNF331
RTF1	ZNF333
RTN4	ZNF334
RUNX1	ZNF335
RUNX2	ZNF337
RUVBL2	ZNF33A
RXRA	ZNF33B
RYK	ZNF34
RYR2	ZNF341
S100A14	ZNF343
S100A16	ZNF345
S100A6	ZNF346
SAMD12	ZNF347
SAMD8	ZNF35
SAR1A	ZNF350
SARS1	ZNF354A
SAT1	ZNF354B
SATB2	ZNF354C
SBNO2	ZNF358
SCAF11	ZNF362
SCAMP1	ZNF365
SCARF1	ZNF366
SCARNA10	ZNF367
SCARNA12	ZNF37A
SCARNA9	ZNF382
SCCPDH	ZNF383
SCD	ZNF384
SCYL2	ZNF385A
SDC4	ZNF385B
SDCBP	ZNF385C
SDE2	ZNF385D
SDF4	ZNF391
SDHC	ZNF394
SEC14L5	ZNF395
SEC16A	ZNF396
SEC23A	ZNF397
SEC24A	ZNF398
SEC61A1	ZNF404
SEL1L3	ZNF407
SELENOI	ZNF408
SELENON	ZNF41
SELENOT	ZNF410
SEM1	ZNF414
SEMA7A	ZNF415
SEPTIN10	ZNF416
SEPTIN2	ZNF417
SEPTIN9	ZNF418
SERBP1	ZNF419
SERF2	ZNF420
SERGEF	ZNF423
SERINC2	ZNF425
SERINC3	ZNF426
SERINC5	ZNF428
SERP1	ZNF429
SERPINE1	ZNF43
SET	ZNF430
SETD5	ZNF431
SF1	ZNF432
SF3B3	ZNF433
SFPQ	ZNF436
SFSWAP	ZNF438
SGK1	ZNF439
SGPL1	ZNF44
SH3BP2	ZNF440
SH3BP4	ZNF441
SH3BP5L	ZNF442
SH3D19	ZNF443
SH3PXD2A	ZNF444
SHANK1	ZNF445
SHMT2	ZNF446
SHOC2	ZNF449
SHROOM2	ZNF45
SIGIRR	ZNF451
SIK1	ZNF454
SIK1B	ZNF460
SIN3A	ZNF461
SINHCAF	ZNF462
SIPA1L1	ZNF467
SIPA1L3	ZNF468
SKI	ZNF469
SLBP	ZNF470
SLC12A4	ZNF471
SLC12A7	ZNF473
SLC12A8	ZNF474
SLC16A1	ZNF479
SLC17A9	ZNF48
SLC1A5	ZNF480
SLC22A16	ZNF483
SLC25A13	ZNF484
SLC25A22	ZNF485
SLC25A36	ZNF486
SLC25A37	ZNF487
SLC25A4	ZNF488
SLC25A43	ZNF490
SLC25A44	ZNF491
SLC25A5	ZNF492
SLC26A11	ZNF493
SLC26A3	ZNF496
SLC27A4	ZNF497
SLC2A1	ZNF500
SLC2A10	ZNF501
SLC35B4	ZNF502
SLC35D1	ZNF503
SLC37A1	ZNF506
SLC38A1	ZNF507
SLC38A2	ZNF510
SLC38A5	ZNF511
SLC39A14	ZNF512
SLC39A7	ZNF512B
SLC39A9	ZNF513
SLC3A2	ZNF514
SLC44A1	ZNF516
SLC45A4	ZNF517
SLC4A7	ZNF518A
SLC50A1	ZNF518B
SLC6A16	ZNF519
SLC6A6	ZNF521
SLC6A8	ZNF524
SLC7A1	ZNF525
SLC7A5	ZNF526
SLC9A3R2	ZNF527
SLF2	ZNF528
SMAD2	ZNF529
SMAD3	ZNF530
SMAD7	ZNF532
SMAP2	ZNF534
SMARCA5	ZNF536
SMG1	ZNF540
SMIM15	ZNF541
SMIM3	ZNF543
SMIM8	ZNF544
SMS	ZNF546
SMU1	ZNF547
SMURF2	ZNF548
SMYD3	ZNF549
SNAP23	ZNF550
SND1	ZNF551
SNHG3	ZNF552
SNORA31	ZNF554
SNORA72	ZNF555
SNORA73A	ZNF556
SNORA73B	ZNF557
SNORD2	ZNF558
SNORD24	ZNF559
SNORD36C	ZNF560
SNORD42B	ZNF561
SNORD45A	ZNF562
SNORD56	ZNF563
SNORD57	ZNF564
SNORD58B	ZNF565
SNORD83B	ZNF566
SNORD97	ZNF567
SNPH	ZNF568
SNRNP70	ZNF569
SNRPB	ZNF57
SNRPE	ZNF570
SNRPF	ZNF571
SNW1	ZNF572
SON	ZNF573
SORCS1	ZNF574
SOX9	ZNF575
SP1	ZNF576
SP3	ZNF577
SPATS2	ZNF578
SPCS3	ZNF579
SPEN	ZNF580
SPG21	ZNF581
SPIDR	ZNF582
SPIN1	ZNF583
SPRED1	ZNF584
SPRED2	ZNF585A
SPRY4	ZNF585B
SPTBN1	ZNF586
SPTLC2	ZNF587
SPTSSA	ZNF587B
SRBD1	ZNF589
SRC	ZNF592
SREBF1	ZNF594
SREBF2	ZNF595
SRF	ZNF596
SRP9	ZNF597
SRPK1	ZNF598
SRPK2	ZNF599
SRRM1	ZNF600
SRRM2	ZNF605
SRSF3	ZNF606
SRSF4	ZNF607
SRSF5	ZNF608
SRSF9	ZNF609
SSH2	ZNF610
SSR1	ZNF611
SSR3	ZNF613
SSU72	ZNF614
ST7	ZNF615
ST7-OT4	ZNF616
STAG2	ZNF618
STAG3L5P-PVRIG2P-PILRB	ZNF619
STAMBPL1	ZNF620
STARD7	ZNF621
STAT1	ZNF623
STAT2	ZNF624
STAT3	ZNF625
STAT5B	ZNF626
STAU1	ZNF627
STC1	ZNF628
STEAP1B	ZNF629
STIP1	ZNF630
STK24	ZNF639
STK35	ZNF641
STOML2	ZNF644
STRN	ZNF645
STRN3	ZNF646
STX16	ZNF648
STX16-NPEPL1	ZNF649
STX3	ZNF652
STYX	ZNF653
SUMO1	ZNF654
SUMO2	ZNF655
SUN2	ZNF658
SUPT3H	ZNF66
SURF4	ZNF660
SUSD6	ZNF662
SUZ12	ZNF664
SYNCRIP	ZNF665
SYNE1	ZNF667
SYNGAP1	ZNF668
SYTL2	ZNF669
SYVN1	ZNF670
SZRD1	ZNF671
TAFA1	ZNF672
TAGLN2	ZNF674
TAOK1	ZNF675
TAOK2	ZNF676
TAPBP	ZNF677
TARDBP	ZNF678
TASOR2	ZNF679
TAX1BP1	ZNF680
TBC1D13	ZNF681
TBC1D4	ZNF682
TBC1D8	ZNF683
TBCA	ZNF684
TBL1XR1	ZNF687
TBX18	ZNF688
TBX3	ZNF689
TCF12	ZNF69
TCF20	ZNF691
TCF3	ZNF692
TCF7L2	ZNF695
TCP1	ZNF696
TEAD1	ZNF697
TEAD3	ZNF699
TENM3	ZNF7
TES	ZNF70
TEX264	ZNF700
TFAM	ZNF701
TFDP1	ZNF703
TGFB2	ZNF704
TGFBR2	ZNF705A
TGFBR3	ZNF705B
TGFBRAP1	ZNF705D
TGIF1	ZNF705E
TGOLN2	ZNF705G
THRAP3	ZNF706
TIMM23B-AGAP6	ZNF707
TINAGL1	ZNF708
TJP1	ZNF709
TLCD5	ZNF71
TLE3	ZNF710
TLK1	ZNF711
TLN1	ZNF713
TM4SF1	ZNF714
TM9SF3	ZNF716
TM9SF4	ZNF717
TMBIM6	ZNF718
TMED10	ZNF721
TMED2	ZNF724
TMED5	ZNF726
TMED9	ZNF727
TMEM117	ZNF728
TMEM123	ZNF729
TMEM144	ZNF730
TMEM159	ZNF732
TMEM181	ZNF735
TMEM222	ZNF736
TMEM30A	ZNF737
TMEM33	ZNF74
TMEM41B	ZNF740
TMEM59	ZNF746
TMEM63A	ZNF747
TMEM63C	ZNF749
TMPO	ZNF750
TMPRSS11E	ZNF75A
TMSB10	ZNF75D
TMSB4XP4	ZNF76
TMX3	ZNF761
TNC	ZNF763
TNFAIP8	ZNF764
TNFRSF10A	ZNF765
TNFRSF10B	ZNF766
TNFRSF12A	ZNF768
TNFRSF21	ZNF77
TNIK	ZNF770
TNKS1BP1	ZNF771
TNRC6B	ZNF772
TNS4	ZNF773
TOP1	ZNF774
TOP2B	ZNF775
TOR4A	ZNF776
TOX2	ZNF777
TP53	ZNF778
TPCN1	ZNF780A
TPD52L2	ZNF780B
TPM1	ZNF781
TPM3	ZNF782
TPM4	ZNF783
TPT1	ZNF784
TPX2	ZNF785
TRA2A	ZNF786
TRAF7	ZNF787
TRAPPC9	ZNF788
TRIB3	ZNF789
TRIM25	ZNF79
TRIM33	ZNF790
TRIM4	ZNF791
TRIM8	ZNF792
TRIO	ZNF793
TRPC4AP	ZNF799
TSC1	ZNF8
TSN	ZNF80
TSPAN1	ZNF800
TSPAN4	ZNF804A
TSPYL1	ZNF804B
TTC3	ZNF805
TTPAL	ZNF808
TUBA1C	ZNF81
TUBB	ZNF813
TUBB4B	ZNF814
TUFM	ZNF816
TULP4	ZNF821
TVP23B	ZNF823
TWSG1	ZNF827
TXLNG	ZNF829
TXN	ZNF83
TXNRD1	ZNF830
U2AF2	ZNF831
UAP1	ZNF835
UBA6	ZNF836
UBAC2	ZNF837
UBAP2L	ZNF84
UBE2A	ZNF841
UBE2C	ZNF843
UBE2D3	ZNF844
UBE2H	ZNF845
UBE2J2	ZNF846
UBE2W	ZNF85
UBE4A	ZNF850
UBQLN1	ZNF852
UBR5	ZNF853
UBTF	ZNF860
UBXN2B	ZNF865
UBXN4	ZNF878
UFM1	ZNF879
UGCG	ZNF880
UGDH	ZNF883
UGGT1	ZNF888
UGT8	ZNF891
UHMK1	ZNF90
UHRF2	ZNF91
UNC5B	ZNF92
UQCC1	ZNF93
UQCRB	ZNF98
UQCRFS1	ZNF99
USP12	ZSCAN1
USP22	ZSCAN10
USP32	ZSCAN12
USP33	ZSCAN16
USP34	ZSCAN18
UTP20	ZSCAN2
VASP	ZSCAN20
VAV2	ZSCAN21
VCL	ZSCAN22
VDAC1	ZSCAN23
VEGFA	ZSCAN25
VHL	ZSCAN26
VKORC1L1	ZSCAN29
VMA21	ZSCAN30
VPS13C	ZSCAN31
VPS26A	ZSCAN32
VPS4B	ZSCAN4
VPS53	ZSCAN5A
VRK3	ZSCAN5B
VTI1A	ZSCAN5C
WAC	ZSCAN9
WASL	ZUFSP
WDFY3	ZXDA
WDR1	ZXDB
WDR20	ZXDC
WDR26	ZZZ3
WDR33
WDR36
WDR4
WDR43
WDR60
WDR74
WDR82
WDSUB1
WEE1
WEE2
WHRN
WNK1
WRNIP1
WWC1
WWOX
XBP1
XIAP
XPO1
XRCC5
XRCC6
XRN1
XRN2
YAF2
YAP1
YBEY
YBX1
YIPF2
YIPF4
YME1L1
YTHDF1
YTHDF3
YWHAB
YWHAE
YWHAQ
YWHAZ
YY1
ZBTB34
ZBTB8OS
ZCWPW2
ZDHHC15
ZDHHC18
ZDHHC5
ZDHHC9
ZEB1
ZFAND5
ZFP36L1
ZFR
ZGPAT
ZMAT2
ZMYND19
ZMYND8
ZNF12
ZNF140
ZNF302
ZNF330
ZNF33A
ZNF33B
ZNF385C
ZNF438
ZNF462
ZNF516
ZNF518A
ZNF521
ZNF605
ZNF691
ZNF692
ZNF703
ZNF706
ZNF740
ZNF770
ZNF780A
ZNF830
ZNF84
ZNFX1
ZNRF1
ZP2
ZPBP
ZRANB2
ZYX
