# Supplementary material for: Global role of IGF2BP1 in controlling the expression of Wnt/β-catenin-regulated genes in colorectal cancer cells
Source: Front Cell Dev Biol. 2023 Sep 27;11:1236356. doi: 10.3389/fcell.2023.1236356 (PMC10565211; doi:10.3389/fcell.2023.1236356)
Supplement: Supplementary file 4 [file Table4.xlsx]

## Sheet: Top Survival Genes in COAD
		List of the top genes in the COAD cancer dataset that are associated with survival. Disease-free survival was the method employed, and quartile group cutoff was used.
		Gene Symbol	Gene ID	P-Value (Survival dfs)
		RP5-1028K7.2	ENSG00000266088.5	1.27e-05
		RP11-613D13.5	ENSG00000246250.2	6.34e-05
		CTC-820M8.1	ENSG00000250290.1	0.000306
		AC007952.5	ENSG00000228157.4	0.000362
		RP11-199F11.2	ENSG00000262251.1	0.000385
		TFEB	ENSG00000112561.17	0.000412
		RP3-425C14.5	ENSG00000279114.1	0.000432
		HOXB5	ENSG00000120075.5	0.000445
		PCDHGA10	ENSG00000253846.2	0.000513
		CLSTN3	ENSG00000139182.13	0.000513
		AC058791.1	ENSG00000226380.7	0.000577
		SNTB1	ENSG00000172164.13	0.000584
		FAM178B	ENSG00000168754.13	0.000718
		RPS15	ENSG00000115268.9	0.00072
		HNRNPA1P27	ENSG00000233680.4	0.000734
		EEPD1	ENSG00000122547.10	0.000739
		CTC-457L16.1	ENSG00000279825.1	0.000752
		SKAP1	ENSG00000141293.15	0.000773
		CTD-2376I4.1	ENSG00000271926.1	0.000784
		RP11-160E2.19	ENSG00000263394.1	0.000786
		MCOLN3	ENSG00000055732.12	0.000869
		RN7SL608P	ENSG00000239884.3	0.000922
		RP11-138H8.8	ENSG00000274297.1	0.000952
		GRAP	ENSG00000154016.13	0.000962
		BIRC7	ENSG00000101197.12	0.000997
		AP000866.1	ENSG00000279342.1	0.00103
		CFAP74	ENSG00000142609.17	0.00107
		ABCB4	ENSG00000005471.15	0.00108
		HOXB4	ENSG00000182742.5	0.0011
		ENDOU	ENSG00000111405.8	0.00118
		ALOX15	ENSG00000161905.12	0.00118
		COX10-AS1	ENSG00000236088.9	0.0013
		PHF1	ENSG00000112511.17	0.00133
		CTB-31N19.3	ENSG00000261596.2	0.00137
		COL11A2	ENSG00000204248.10	0.00141
		RP11-520H14.7	ENSG00000280157.1	0.00143
		RP11-757F18.5	ENSG00000261488.1	0.00147
		NT5DC4	ENSG00000144130.11	0.0015
		HOXB6	ENSG00000108511.9	0.00156
		INHBB	ENSG00000163083.5	0.00156
		SLC29A4	ENSG00000164638.10	0.00156
		AC006547.14	ENSG00000234409.6	0.00159
		AC000078.5	ENSG00000232926.1	0.00164
		NSUN6	ENSG00000241058.3	0.00166
		FRS3	ENSG00000137218.10	0.00169
		RP11-707G18.1	ENSG00000278743.1	0.00169
		TMEM105	ENSG00000185332.6	0.00169
		GRP	ENSG00000134443.9	0.00174
		SLC25A27	ENSG00000153291.15	0.00178
		RPS28P7	ENSG00000227097.5	0.00203
		CTC-529I10.2	ENSG00000227782.2	0.00204
		TH	ENSG00000180176.14	0.00207
		AC073063.10	ENSG00000228335.1	0.00211
		FUT1	ENSG00000174951.10	0.00212
		ADGRF3	ENSG00000173567.14	0.00217
		RP11-113K21.6	ENSG00000279900.1	0.00223
		PLGLB2	ENSG00000125551.18	0.00228
		TAS2R15P	ENSG00000212125.2	0.00238
		RP11-160E2.11	ENSG00000262292.2	0.00243
		RAG1	ENSG00000166349.9	0.00245
		PAX8-AS1	ENSG00000189223.13	0.00255
		HOXB7	ENSG00000260027.4	0.00272
		KANSL1L	ENSG00000144445.15	0.00273
		RP11-65I12.1	ENSG00000274877.1	0.00274
		RP5-1057I20.5	ENSG00000276691.1	0.00277
		SLC5A4	ENSG00000100191.5	0.00278
		FAM89A	ENSG00000182118.5	0.00282
		RP13-580F15.2	ENSG00000262823.1	0.00296
		RP11-336K24.12	ENSG00000273002.1	0.00297
		FALEC	ENSG00000228126.1	0.00306
		RP1-18D14.7	ENSG00000226252.1	0.00316
		HOXB-AS2	ENSG00000239552.2	0.00317
		CTC-564N23.2	ENSG00000250615.1	0.00319
		FKBP9P1	ENSG00000176826.15	0.00326
		RP11-727F15.9	ENSG00000256690.1	0.00326
		IZUMO1	ENSG00000182264.8	0.00329
		NR1D1	ENSG00000126368.5	0.00332
		ENO3	ENSG00000108515.17	0.00348
		FAM227A	ENSG00000184949.15	0.00348
		PLXNB3	ENSG00000198753.11	0.00353
		CH507-154B10.1	ENSG00000280145.3	0.00355
		CTA-223H9.9	ENSG00000273424.1	0.00359
		RPL10P3	ENSG00000230734.1	0.0036
		IGLON5	ENSG00000142549.9	0.00361
		IBA57-AS1	ENSG00000203684.5	0.00366
		GABRA4	ENSG00000109158.10	0.00366
		IGFN1	ENSG00000163395.16	0.00371
		BCAM	ENSG00000187244.10	0.00374
		AC005042.4	ENSG00000204380.4	0.00375
		RP11-147L13.12	ENSG00000274561.1	0.00375
		NPR3	ENSG00000113389.15	0.00383
		FABP3	ENSG00000121769.7	0.00388
		FAM43B	ENSG00000183114.7	0.00388
		C16orf74	ENSG00000154102.10	0.00403
		CCNI	ENSG00000118816.9	0.00415
		RPH3A	ENSG00000089169.14	0.00416
		RP11-174G6.5	ENSG00000261324.2	0.00418
		CH507-254M2.3	ENSG00000280164.1	0.00419
		MLH3	ENSG00000119684.15	0.0042
		FLNA	ENSG00000196924.14	0.00421
		CRB2	ENSG00000148204.11	0.00424
		LINC00115	ENSG00000225880.5	0.00428
		DGCR12	ENSG00000281530.1	0.00429
		RGS5	ENSG00000232995.7	0.00432
		KLHL30	ENSG00000168427.8	0.00433
		CTC-459F4.9	ENSG00000281468.1	0.00434
		SRD5A3	ENSG00000128039.10	0.00435
		RP3-393E18.2	ENSG00000237927.1	0.00442
		DDA1	ENSG00000130311.10	0.00446
		MIATNB	ENSG00000244625.5	0.00448
		CCT6P3	ENSG00000234585.6	0.00451
		KB-1980E6.3	ENSG00000253633.1	0.00458
		RP11-968A15.2	ENSG00000257596.1	0.00458
		DYNC1I1	ENSG00000158560.14	0.00461
		RP11-644F5.10	ENSG00000258311.5	0.00487
		ATOH1	ENSG00000172238.4	0.0049
		LGALS4	ENSG00000171747.8	0.00493
		RP11-488L18.10	ENSG00000259865.1	0.00494
		C1RL-AS1	ENSG00000205885.7	0.00501
		CERS1	ENSG00000223802.7	0.00505
		RP11-187C18.3	ENSG00000275160.1	0.00521
		GNG10	ENSG00000242616.3	0.00522
		HMGN2P15	ENSG00000214578.5	0.00526
		HNRNPA1P49	ENSG00000233231.1	0.00531
		ORAI3	ENSG00000175938.6	0.00533
		CYB5R1	ENSG00000159348.12	0.00535
		KCNIP3	ENSG00000115041.12	0.00538
		AC005251.3	ENSG00000219451.3	0.00557
		CH507-154B10.2	ENSG00000280018.3	0.00565
		RP11-203B9.4	ENSG00000226803.7	0.00571
		UBE2N	ENSG00000177889.9	0.00573
		DOCK11	ENSG00000147251.15	0.00585
		ENTPD3-AS1	ENSG00000223797.5	0.00596
		AP001432.14	ENSG00000242553.1	0.00596
		SH3TC2	ENSG00000169247.11	0.006
		RPL32P29	ENSG00000244270.1	0.00607
		WFDC10B	ENSG00000182931.9	0.00608
		ENO2	ENSG00000111674.8	0.00611
		TIGD1	ENSG00000221944.4	0.00611
		RP11-835E18.4	ENSG00000265188.1	0.00616
		NAB1	ENSG00000138386.16	0.00616
		PCDHA3	ENSG00000255408.3	0.00616
		RP11-495P10.1	ENSG00000231551.6	0.00616
		RP3-475N16.1	ENSG00000231113.2	0.00623
		IFFO2	ENSG00000169991.10	0.00629
		TUBA1C	ENSG00000167553.14	0.00632
		LL22NC03-2H8.5	ENSG00000274422.1	0.00635
		RP11-474P2.6	ENSG00000275481.1	0.00635
		RIIAD1	ENSG00000178796.12	0.00639
		JPH3	ENSG00000154118.12	0.00641
		RP11-493E12.2	ENSG00000273302.1	0.00645
		KIAA1919	ENSG00000173214.5	0.00648
		HEXDC	ENSG00000169660.15	0.00648
		DOK7	ENSG00000175920.15	0.00653
		CYB5A	ENSG00000166347.18	0.00665
		KRT8P12	ENSG00000229320.3	0.00667
		RP1-278E11.3	ENSG00000180211.5	0.00669
		MED26	ENSG00000105085.10	0.00674
		TUSC8	ENSG00000237361.2	0.00676
		TTC41P	ENSG00000214198.7	0.00678
		CTD-2349P21.3	ENSG00000280069.1	0.00681
		JAG2	ENSG00000184916.8	0.00685
		CTB-5E10.3	ENSG00000267633.1	0.0069
		AL589743.1	ENSG00000279508.1	0.00699
		PON2	ENSG00000105854.12	0.00699
		SGCA	ENSG00000108823.15	0.00703
		SEMA3A	ENSG00000075213.10	0.00707
		ARF4-AS1	ENSG00000272146.5	0.00707
		RP11-1007O24.2	ENSG00000261187.1	0.0072
		RP11-151A6.4	ENSG00000224356.5	0.00725
		MYH7B	ENSG00000078814.15	0.00728
		DICER1-AS1	ENSG00000235706.7	0.00732
		SLC29A1	ENSG00000112759.16	0.00736
		INPP5D	ENSG00000168918.13	0.00737
		MGAT5	ENSG00000152127.8	0.0074
		RP4-742J24.2	ENSG00000236526.1	0.00742
		FLJ16779	ENSG00000275620.1	0.00744
		CLK1	ENSG00000013441.15	0.00766
		TREML2	ENSG00000112195.8	0.00772
		INTS12	ENSG00000138785.14	0.00773
		RP11-366L20.2	ENSG00000197301.7	0.00774
		CHML	ENSG00000203668.1	0.0078
		RIMKLB	ENSG00000166532.15	0.00784
		CDC42EP5	ENSG00000167617.2	0.00785
		STAU2-AS1	ENSG00000253302.1	0.00791
		SLC2A3	ENSG00000059804.15	0.00791
		C1QTNF9B	ENSG00000205863.9	0.00793
		LRRC23	ENSG00000010626.14	0.00797
		DCBLD2	ENSG00000057019.15	0.00804
		RP11-273B20.1	ENSG00000256967.1	0.00806
		AC004985.12	ENSG00000241057.1	0.00821
		TIGD2	ENSG00000180346.3	0.00822
		ELOF1	ENSG00000130165.10	0.00822
		RPS4XP6	ENSG00000244073.1	0.00825
		GABRD	ENSG00000187730.7	0.00825
		RGS3	ENSG00000138835.22	0.00827
		AP002954.3	ENSG00000255176.1	0.00829
		RP11-143E21.3	ENSG00000276122.1	0.0083
		TNFAIP2	ENSG00000185215.8	0.00833
		FAM57B	ENSG00000149926.13	0.00837
		AC005330.2	ENSG00000267372.2	0.0084
		RRN3P1	ENSG00000248124.7	0.00845
		PRSS33	ENSG00000103355.12	0.00853
		BACH1-IT1	ENSG00000248476.1	0.00863
		CUL4B	ENSG00000158290.16	0.00866
		TAF1A-AS1	ENSG00000225265.1	0.00882
		HOXB-AS3	ENSG00000233101.10	0.00895
		RPSAP52	ENSG00000241749.4	0.00898
		LINC01579	ENSG00000258754.7	0.00903
		CCER2	ENSG00000262484.1	0.00908
		RP11-368J21.3	ENSG00000257838.5	0.00912
		GATA6	ENSG00000141448.8	0.00914
		AC068134.10	ENSG00000251485.1	0.00917
		PRCD	ENSG00000214140.10	0.00918
		LEF1-AS1	ENSG00000232021.6	0.00932
		RP11-491F9.1	ENSG00000260614.1	0.00934
		SUSD1	ENSG00000106868.16	0.00945
		TGFB2-OT1	ENSG00000281453.1	0.00945
		APOD	ENSG00000189058.8	0.00946
		DDX50P1	ENSG00000229816.1	0.00948
		SEMA5B	ENSG00000082684.14	0.00957
		BCAP31	ENSG00000185825.15	0.00957
		YIPF4	ENSG00000119820.10	0.00961
		FAM171B	ENSG00000144369.12	0.00965
		PDCL3P5	ENSG00000213089.4	0.00973
		HOTAIRM1	ENSG00000233429.9	0.00978
		SHC4	ENSG00000185634.11	0.00979
		ADAMTSL2	ENSG00000197859.9	0.00987
		FLT4	ENSG00000037280.15	0.00993
		SUGT1P3	ENSG00000239827.8	0.00997
		B4GALNT4	ENSG00000182272.11	0.0101
		RP11-1299A16.3	ENSG00000260641.1	0.0101
		YIPF3	ENSG00000137207.11	0.0101
		LL22NC03-N14H11.1	ENSG00000272872.1	0.0103
		HNRNPU-AS1	ENSG00000188206.6	0.0103
		GPR173	ENSG00000184194.5	0.0103
		DLGAP1-AS1	ENSG00000177337.7	0.0104
		RGL2	ENSG00000237441.9	0.0104
		SCARA3	ENSG00000168077.13	0.0104
		RPL37P6	ENSG00000241431.1	0.0104
		EIF4E2	ENSG00000135930.13	0.0106
		CNTD2	ENSG00000105219.8	0.0107
		LY6G5C	ENSG00000204428.12	0.0107
		MRPS12	ENSG00000128626.11	0.0107
		SPTBN5	ENSG00000137877.9	0.0107
		RPSAP15	ENSG00000237506.3	0.0108
		CLDN1	ENSG00000163347.5	0.0108
		RP11-93G5.1	ENSG00000274317.1	0.0108
		TPRA1	ENSG00000163870.14	0.0109
		DDX59	ENSG00000118197.13	0.0109
		TAS2R20	ENSG00000255837.1	0.011
		IGFBP4	ENSG00000141753.6	0.011
		SLC35B2	ENSG00000157593.16	0.0112
		S100A1	ENSG00000160678.11	0.0112
		CAMSAP2	ENSG00000118200.14	0.0113
		DCST2	ENSG00000163354.14	0.0113
		THBS4	ENSG00000113296.14	0.0114
		SYT2	ENSG00000143858.11	0.0114
		GRK7	ENSG00000114124.2	0.0114
		ZCWPW1	ENSG00000078487.17	0.0114
		ADAD2	ENSG00000140955.10	0.0115
		CTD-2026K11.5	ENSG00000274515.1	0.0115
		BCL2	ENSG00000171791.11	0.0115
		MPHOSPH8	ENSG00000196199.13	0.0115
		RP11-426C22.5	ENSG00000260517.2	0.0116
		STKLD1	ENSG00000198870.7	0.0116
		COQ2	ENSG00000173085.13	0.0116
		ANKRD36	ENSG00000135976.16	0.0117
		AC005785.5	ENSG00000279203.1	0.0117
		NPIPB7	ENSG00000233232.6	0.0117
		RNF157	ENSG00000141576.14	0.0118
		HNRNPD	ENSG00000138668.18	0.012
		RP11-112J1.3	ENSG00000258734.2	0.012
		PODXL2	ENSG00000114631.10	0.0121
		RP11-496I9.1	ENSG00000254815.5	0.0123
		SEC31B	ENSG00000075826.16	0.0123
		NEAT1	ENSG00000245532.5	0.0124
		ZBED9	ENSG00000232040.2	0.0124
		FBXO6	ENSG00000116663.10	0.0125
		PHBP19	ENSG00000257246.1	0.0126
		RP11-230F18.5	ENSG00000276248.1	0.0126
		ZHX3	ENSG00000174306.21	0.0126
		RP11-173M1.5	ENSG00000265683.1	0.0126
		WWC3	ENSG00000047644.17	0.0128
		BCL6B	ENSG00000161940.10	0.0128
		CA12	ENSG00000074410.13	0.0128
		RP11-443P15.2	ENSG00000171658.8	0.013
		RPL18A	ENSG00000105640.12	0.013
		GRIK5	ENSG00000105737.9	0.0132
		PPFIA2	ENSG00000139220.16	0.0132
		SOCS5	ENSG00000171150.7	0.0132
		PIFO	ENSG00000173947.13	0.0133
		PPP1R21	ENSG00000162869.15	0.0133
		MCOLN2	ENSG00000153898.12	0.0134
		METTL22	ENSG00000067365.14	0.0134
		BLACAT1	ENSG00000281406.1	0.0134
		CH17-472G23.2	ENSG00000223804.5	0.0135
		SOWAHD	ENSG00000187808.4	0.0135
		MOB3B	ENSG00000120162.9	0.0136
		CHIC1	ENSG00000204116.11	0.0137
		LRP2BP	ENSG00000109771.15	0.0138
		GJA3	ENSG00000121743.3	0.0138
		INSC	ENSG00000188487.11	0.0138
		RNF43	ENSG00000108375.12	0.0139
		GPA33	ENSG00000143167.11	0.0139
		CTB-89H12.4	ENSG00000230551.4	0.0139
		GUCA1A	ENSG00000048545.13	0.0139
		ABLIM3	ENSG00000173210.19	0.014
		LINC01296	ENSG00000244306.9	0.014
		LINC01224	ENSG00000269416.5	0.0141
		RDH10-AS1	ENSG00000250295.6	0.0141
		LINC01473	ENSG00000237877.6	0.0142
		PSMD5-AS1	ENSG00000226752.7	0.0142
		KLHL2P1	ENSG00000250412.1	0.0143
		AL590762.11	ENSG00000213018.2	0.0143
		PLEKHM1P	ENSG00000214176.9	0.0144
		JHDM1D-AS1	ENSG00000260231.1	0.0144
		CCDC114	ENSG00000105479.15	0.0144
		AC004593.3	ENSG00000235669.1	0.0144
		UCHL1	ENSG00000154277.12	0.0145
		RP11-417L19.5	ENSG00000279283.1	0.0145
		SDCBP2-AS1	ENSG00000234684.6	0.0146
		RP11-79D8.2	ENSG00000240979.1	0.0146
		PRR4	ENSG00000111215.11	0.0146
		GRPR	ENSG00000126010.5	0.0146
		THSD7A	ENSG00000005108.15	0.0146
		NUP133	ENSG00000069248.11	0.0146
		TCHH	ENSG00000159450.12	0.0147
		DCST1	ENSG00000163357.10	0.0147
		RP11-456P18.2	ENSG00000229808.1	0.0148
		TMEM80	ENSG00000177042.14	0.0148
		FAM162A	ENSG00000114023.15	0.0148
		FAM120C	ENSG00000184083.11	0.0149
		RP11-467L13.7	ENSG00000276900.1	0.0149
		HSPBP1	ENSG00000133265.10	0.0149
		MARVELD3	ENSG00000140832.9	0.015
		LINC00467	ENSG00000153363.12	0.015
		RIMKLBP1	ENSG00000189089.5	0.015
		RP3-402G11.25	ENSG00000273188.1	0.0151
		RP3-368A4.6	ENSG00000271533.1	0.0151
		SYT1	ENSG00000067715.13	0.0151
		HS3ST2	ENSG00000122254.6	0.0152
		ZDHHC9	ENSG00000188706.12	0.0152
		PHF14	ENSG00000106443.14	0.0152
		SNRPEP2	ENSG00000256968.1	0.0152
		ASPSCR1	ENSG00000169696.15	0.0153
		RP11-17G12.2	ENSG00000256897.1	0.0153
		HADH	ENSG00000138796.15	0.0154
		GPSM1	ENSG00000160360.11	0.0155
		HOXB9	ENSG00000170689.9	0.0155
		FAM24B	ENSG00000213185.6	0.0156
		ZNF547	ENSG00000152433.14	0.0156
		RNF224	ENSG00000233198.3	0.0156
		SNCG	ENSG00000173267.13	0.0156
		OR2A1-AS1	ENSG00000244479.6	0.0156
		RP11-437B10.1	ENSG00000279765.3	0.0159
		RP3-508I15.22	ENSG00000273076.1	0.0159
		NUDT9	ENSG00000170502.12	0.0161
		PIGHP1	ENSG00000259657.1	0.0162
		RP11-849F2.5	ENSG00000265749.5	0.0162
		TMCC3	ENSG00000057704.10	0.0163
		ZBED3	ENSG00000132846.5	0.0163
		C19orf25	ENSG00000119559.15	0.0163
		ERMARD	ENSG00000130023.15	0.0163
		RP5-1009E24.9	ENSG00000274949.1	0.0163
		HEY2	ENSG00000135547.8	0.0164
		CTA-29F11.1	ENSG00000260708.1	0.0164
		RFX8	ENSG00000196460.12	0.0165
		AP000255.6	ENSG00000273091.1	0.0165
		IFNG	ENSG00000111537.4	0.0167
		ZBTB37	ENSG00000185278.14	0.0167
		HSF4	ENSG00000102878.15	0.0167
		AGPAT9	ENSG00000138678.10	0.0167
		KCNQ1OT1	ENSG00000269821.1	0.0169
		FAM212B-AS1	ENSG00000227811.2	0.0169
		LINC-PINT	ENSG00000231721.6	0.017
		SAAL1	ENSG00000166788.9	0.0171
		RP11-680G24.6	ENSG00000275910.1	0.0171
		SPDYE11	ENSG00000275976.4	0.0171
		TLE4	ENSG00000106829.18	0.0171
		AC092580.4	ENSG00000235576.1	0.0172
		ANKRD18B	ENSG00000230453.9	0.0172
		PRKAA2	ENSG00000162409.10	0.0172
		MAP3K7	ENSG00000135341.17	0.0172
		SLC45A2	ENSG00000164175.14	0.0173
		MCCC1-AS1	ENSG00000243368.2	0.0173
		MYOZ3	ENSG00000164591.13	0.0173
		PLAC1	ENSG00000170965.9	0.0173
		GPBAR1	ENSG00000179921.14	0.0173
		PTPRN	ENSG00000054356.13	0.0174
		PTPN12	ENSG00000127947.15	0.0175
		TMEM38A	ENSG00000072954.6	0.0175
		RP11-11N7.5	ENSG00000277877.4	0.0175
		2023-09-05	ENSG00000184702.17	0.0177
		TAS2R19	ENSG00000212124.2	0.0177
		TAS2R4	ENSG00000127364.3	0.0177
		LINC00893	ENSG00000241769.7	0.0177
		SLC13A3	ENSG00000158296.13	0.0177
		PALM2	ENSG00000243444.7	0.0178
		TTYH2	ENSG00000141540.10	0.0178
		TPBG	ENSG00000146242.8	0.0179
		RP11-351C21.2	ENSG00000274943.1	0.0179
		SRGAP2	ENSG00000266028.7	0.0179
		PPP1R1C	ENSG00000150722.10	0.0179
		AC006262.5	ENSG00000268621.5	0.018
		EGFL8	ENSG00000241404.6	0.0181
		TMEM5	ENSG00000118600.11	0.0182
		AC005083.1	ENSG00000233834.6	0.0182
		LINC00176	ENSG00000196421.7	0.0182
		HIST2H2BF	ENSG00000203814.6	0.0182
		LONRF3	ENSG00000175556.16	0.0183
		EFNA2	ENSG00000099617.3	0.0183
		RP11-752G15.8	ENSG00000259442.1	0.0183
		ALS2CR12	ENSG00000155749.12	0.0184
		C2orf48	ENSG00000163009.8	0.0185
		PCBP3	ENSG00000183570.16	0.0186
		SYT11	ENSG00000132718.8	0.0187
		HAPLN2	ENSG00000132702.12	0.0188
		HEPACAM2	ENSG00000188175.9	0.0188
		HOXB8	ENSG00000120068.6	0.0188
		Z97634.3	ENSG00000236829.9	0.0189
		DHX36	ENSG00000174953.13	0.019
		MC1R	ENSG00000258839.2	0.019
		MCHR1	ENSG00000128285.4	0.0191
		ANKRD13D	ENSG00000172932.14	0.0191
		RPS7P14	ENSG00000213695.3	0.0191
		PPFIA4	ENSG00000143847.15	0.0191
		FAM41C	ENSG00000230368.2	0.0191
		GRAPL	ENSG00000189152.10	0.0191
		AC006547.13	ENSG00000236540.7	0.0192
		TESC	ENSG00000088992.17	0.0192
		SERPINB7	ENSG00000166396.12	0.0193
		DOCK4	ENSG00000128512.19	0.0193
		MTND4P12	ENSG00000247627.2	0.0193
		BCDIN3D-AS1	ENSG00000258057.5	0.0193
		RP5-1120P11.1	ENSG00000237686.6	0.0193
		CEP85	ENSG00000130695.13	0.0193
		RP11-1012A1.4	ENSG00000258466.5	0.0193
		RP11-837J7.4	ENSG00000277299.1	0.0194
		CHST1	ENSG00000175264.7	0.0194
		CEBPA	ENSG00000245848.2	0.0195
		ATP6V1G2	ENSG00000213760.10	0.0195
		TLX2	ENSG00000115297.10	0.0196
		C19orf47	ENSG00000160392.13	0.0196
		GBAP1	ENSG00000160766.14	0.0196
		ZBED8	ENSG00000221886.3	0.0196
		PLK4	ENSG00000142731.10	0.0196
		RP11-423F24.3	ENSG00000227934.1	0.0196
		ARHGEF33	ENSG00000214694.10	0.0197
		LINC00894	ENSG00000235703.5	0.0198
		BEX1	ENSG00000133169.5	0.0198
		FRMD5	ENSG00000171877.19	0.0199
		RP11-45M22.2	ENSG00000278864.1	0.0199
		RPL5P23	ENSG00000240395.1	0.0201
		DPY19L2	ENSG00000177990.11	0.0201
		DFFA	ENSG00000160049.11	0.0202
		FOXP4-AS1	ENSG00000234753.5	0.0202
		DLX1	ENSG00000144355.14	0.0202
		FAM213B	ENSG00000157870.14	0.0203
		AC092881.1	ENSG00000279530.1	0.0203
		CTD-2576D5.4	ENSG00000261448.1	0.0203
		XCL2	ENSG00000143185.3	0.0203
		RP13-188A5.1	ENSG00000227486.1	0.0203
		GPX3	ENSG00000211445.11	0.0204
		KRT18P5	ENSG00000236670.1	0.0205
		HSD17B7P2	ENSG00000099251.14	0.0206
		C4orf27	ENSG00000056050.6	0.0206
		PAN3-AS1	ENSG00000261485.1	0.0206
		OLMALINC	ENSG00000235823.1	0.0206
		RP13-463N16.6	ENSG00000242147.1	0.0206
		ST6GAL2	ENSG00000144057.15	0.0207
		RP11-212I21.4	ENSG00000261997.1	0.0208
		DUTP6	ENSG00000225171.2	0.0208
		SGTA	ENSG00000104969.9	0.0209
		CMTM6	ENSG00000091317.7	0.0209
		MATN3	ENSG00000132031.12	0.0209
		GDI2P2	ENSG00000233994.2	0.0209
		B4GALT3	ENSG00000158850.14	0.0209
		RP11-70L8.4	ENSG00000265194.1	0.021
		RP11-523H24.3	ENSG00000226352.2	0.021
		GHc-857G6.7	ENSG00000279894.1	0.021
		SCARF1	ENSG00000074660.15	0.0211
		RP11-699L21.1	ENSG00000214146.2	0.0211
		AC109333.10	ENSG00000227495.1	0.0211
		TAS2R14	ENSG00000212127.5	0.0211
		AF064858.11	ENSG00000237721.1	0.0212
		RNASEH2A	ENSG00000104889.4	0.0213
		AC002310.12	ENSG00000235560.3	0.0213
		CCP110	ENSG00000103540.16	0.0214
		SPDYE6	ENSG00000260097.2	0.0214
		RP11-293A21.1	ENSG00000240005.5	0.0215
		RP11-163E9.2	ENSG00000239969.5	0.0215
		RASGEF1B	ENSG00000138670.16	0.0215
		HIPK3	ENSG00000110422.11	0.0215
		FGFR4	ENSG00000160867.14	0.0216
		BEAN1	ENSG00000166546.13	0.0216
		CCNT2	ENSG00000082258.12	0.0216
		VGLL3	ENSG00000206538.7	0.0216
		WASH4P	ENSG00000234769.7	0.0217
		RP4-614O4.12	ENSG00000269202.1	0.0217

## Sheet: Common Genes(COAD+177genes)
			List of genes to be shared by the COAD survival data set and Wnt target genes controlled by IGF2BP1.
			Sr. No.	Genes
			1	PCDHGA10
			2	SKAP1
			3	HOXB6
			4	PON2
			5	MGAT5
			6	SRGAP2

## Sheet: Common Genes(COAD+61genes)
	List of genes to be shared by the COAD survival data set and Wnt only controlled genes.
	Sr. No.	Genes
	1	TLE4
	2	RNF43
	3	CRB2
