# Supplementary material for: Global role of IGF2BP1 in controlling the expression of Wnt/β-catenin-regulated genes in colorectal cancer cells
Source: Front Cell Dev Biol. 2023 Sep 27;11:1236356. doi: 10.3389/fcell.2023.1236356 (PMC10565211; doi:10.3389/fcell.2023.1236356)
Supplement: Supplementary file 5 [file Table1.xlsx]

## Sheet: Sheet1
	List of genes common between Wnt regulated and IGF2BP1 controled genes (Figure 1F) and TCF7L2-ChIP assay from Hatzis et.al.(PMID: 18268006) study.
	1	LAMB1
	2	LPAR1
	3	SEMA5A
	4	MGAT5
	5	TSPAN5
	6	SEMA3C
	7	WFS1
	8	GOLIM4
	9	FKBP14
	10	PON2
	11	GALNT6
	12	OAF
	13	GPD2
	14	CENPF
	15	WASHC3
	16	TRABD2A
	17	TTLL7
	18	IL17RD
	19	MPP1
	20	TRAF5
	21	ZNF33A
	22	STXBP6
	23	ABCB1
	24	PGM2L1
	25	HELLS
	26	FANCC
	27	TFB1M
	28	FUT4
	29	VRK1
	30	POLQ
	31	SIPA1L2
	32	HES6
	33	HOXB6
	34	FAM84A
	35	CXCL3
	36	RNFT2
	37	PARM1
	38	NEBL
	39	NKD1
	40	REP15
	41	TMC5
	42	UGT8
	43	ILDR2
	44	TSPAN8
	45	POF1B
	46	KCNV1
