# Supplementary material for: Global role of IGF2BP1 in controlling the expression of Wnt/β-catenin-regulated genes in colorectal cancer cells
Source: Front Cell Dev Biol. 2023 Sep 27;11:1236356. doi: 10.3389/fcell.2023.1236356 (PMC10565211; doi:10.3389/fcell.2023.1236356)
Supplement: Supplementary file 6 [file Table5.xlsx]

## Sheet: Sheet1
	RT-qPCR Primers
	Sr. No.	Gene	Primer	Sequence
	1	MGAT5	Forward Primer	CGCGAATGGATGTGCTTTCCTG
			Reverse Primer	GACTTCTGCGTAAGGATGCTGG
	2	MET	Forward Primer	TGCACAGTTGGTCCTGCCATGA
			Reverse Primer	CAGCCATAGGACCGTATTTCGG
	3	ZNF33A	Forward Primer	CTACAGCAACCTTGTCTCAGTGG
			Reverse Primer	GGCTCCTCTCTTTCAGGTGATC
	4	DPY19L1	Forward Primer	ACACCACCTCTCCGTGAAAGCT
			Reverse Primer	GCAGAGTGCAATCAAGCTTCCTC
	Antibodies Used in the study		Brand	Catlog #
		Immunobloting
	1	Igf2bp1	Cell Signaling	8482S
	2	Myc-for detecting Myc tag-Tcf7l2	Cell Signaling	2272S
	3	β-Actin	Cell Signaling	4970S
		iCLIP
	1	Isotype-IgG-Control	Cell Signaling	3900S
	2	Igf2bp1	MBL	RN007P
	Reagents used
		General Reagents used	Brand	Catlog#
	1	Recombinant mouse Wnt3a protein	Abcam	ab81484
	2	Doxycycline, Hyclate	EMD-Milipore	324385
	3	Tamoxifen-4-Hydroxy-(Z)	EMD-Milipore	579002
		iCLIP Reagents
	1	Dynabeads M-280 Sheep anti-Rabbit IgG	Thermo Scientific	11203D
	2	Protease Inhibitor Cocktail	Thermo Scientific	1861281
	3	RNase I	Life Technologies	AM2295
	4	Turbo DNase	Life Technologies	AM2238
	5	T4 PNK plus 10x PNK buffer	NEB (M0201L)	M0201L
	6	RNasin	Promega (N2515)	N2515
	7	Proteus Clarification Mini Spin Columns	ProteinArk	GEN-MSF500
	8	T4 RNA Ligase I	NEB (M0204L)	M0204L
	9	Pre-adenylated adapter L3-App	IDT (rAppAGATCGGAAGAGCGGTTCAG/ddC/)
	10	ATP [γ-32P]	Perkin Elmer	NEG502A250UC
	11	Proteinase K	Ambion	AM2546
	12	Phenol/chloroform	Sigma	P3803
	13	Phase lock gel heavy tube	QuantaBio	2302830
	14	Glycoblue	Ambion	AM9515
	15	3 M sodium acetate pH 5.5	Life Technologies	AM9740
	16	Superscript III	Invitrogen	18080085
	17	5X First-strand buffer	Invitrogen	18080085
	18	DTT	Invitrogen	18080085
	19	2x TBE – urea loading buffer	Life Technologies	LC6876
	20	6% TBE – urea pre-cast gels	Life Technologies	EC68652B
	21	TBE running buffer	Life Technologies	LC6675
	22	Costar SpinX column	Corning	8161
	23	CircLigase II	Cambio	CL9025K
	24	Cut_oligo	GTTCAGGATCCACGACGCTCTTCaaaa
	25	FastDigest BamHI	Thermo Scientific	FD0054
	26	Accuprime Supermix I	Life Technologies	12342028
	27	P5	AATGATACGGCGACCACCGAGATCTACACTCTTTCCCTACACGACGCTCTTCCGATCT
	28	P3	CAAGCAGAAGACGGCATACGAGATCGGTCTCGGCATTCCTGCTGAACCGCTCTTCCGATCT
