# Supplementary material for: Global role of IGF2BP1 in controlling the expression of Wnt/β-catenin-regulated genes in colorectal cancer cells
Source: Front Cell Dev Biol. 2023 Sep 27;11:1236356. doi: 10.3389/fcell.2023.1236356 (PMC10565211; doi:10.3389/fcell.2023.1236356)
Supplement: Supplementary file 7 [file Table7.xlsx]

## Sheet: DEG
		Up-regulated genes (≥1.5 Fold Change)(p≤0.05)					Down-regulated genes (≥1.5 Fold Change)(p≤0.05)
		GDE1					ITGA3
		MYLIP					PNPLA6
		DYRK4					SLC9A3R2
		HIVEP2					ERBB3
		BIRC3					PANX2
		R3HDM1					NOTCH3
		KITLG					CDH17
		SLC2A3					DUSP13
		MEF2A					ATP8B1
		REEP1					FER1L4
		MAST4					SEL1L3
		RORA					DHRS2
		RHOBTB1					PIGU
		ALPK1					HSF4
		MAP3K13					SYT17
		RASAL2					LFNG
		CEACAM1					RARRES2
		OAS1					TRIM16L
		ZNF268					ALDH3A1
		SEMA6A					ABCC3
		PIK3IP1					CPT1A
		FLT1					FBRSL1
		QPRT					HGD
		PLAT					COL7A1
		CD33					IGFBP2
		ZC3HAV1					CTSD
		CAV1					PLAU
		RLN2					SPRYD7
		DDX58					NECAB3
		KLF3					ID1
		FAM149A					VIL1
		PVRL1					RHBDF2
		FGFR1OP2					PGLS
		NEDD9					SLC6A6
		CD83					ITGB4
		FRMD4B					PIK3C2B
		KANSL3					TMEM63B
		IL1R1					ADAM15
		IFIT3					EPHX1
		MSX2					SLC7A11
		INSL4					FZD7
		CCDC53					DUSP23
		HOXA7					ATAD3B
		KLHL31					TFF1
		CDKN1A					G6PD
		FOSB					INHBB
		IFI6					IL17RC
		RAB3IP					S100P
		METTL25					MST1R
		APOL2					FZD6
		RAC2					ANGPTL4
		HDHD1					DDIT4
		BST2					HR
		HELZ2					CYP4F11
		HABP4					C2orf54
		AKAP12					NADSYN1
		XAF1					ETV4
		EPSTI1					MAMDC4
		RSAD2					PLEC
		GLUL					PCBP1-AS1
		GOLGA1					B3GNT3
		GMPR					NQO1
		GABARAPL1					BRICD5
		DUOX2					MUC1
		MAP1LC3B					CYP4F3
		ILDR2					SIRT7
		RGL1					ENTPD8
		SPOPL					HIST1H4C
		SLC4A10					AKR1B10
		SUMF1					CAPN8
		TMEM140					C2orf72
		TLK2					MT-TI
		ANKRD1					MT-TM
		SESN3					MT-TY
		SIDT2					MT-TP
		HMGA2					SNORA12
		LATS2					MUC5AC
		ZNF827					TENM3
		RABGAP1L					FADS3
		DAB2					U3
		BACH1					RP11-211G23.2
		EEF1A1					SSTR5-AS1
		UBE2L6					RP11-326C3.15
		TSC22D3					RP11-500G10.5
		MX1
		IGF2BP1
		IFI16
		CXCL5
		CREBRF
		TSC1
		NOD2
		RCOR2
		BATF2
		IL7R
		CLCN5
		WIPF2
		MLLT3
		TMCC1
		FAM222B
		ABLIM3
		PPP1R3B
		OLR1
		ZBTB8OS
		SAMD9L
		JUN
		MCFD2
		HIST1H2AC
		DDX60L
		FANCB
		C1orf116
		ALG12
		LHFP
		MACC1
		B3GALT5
		HIST2H2BE
		IFIT1
		BICD2
		C17orf58
		ISG15
		RUFY4
		PLSCR1
		SBK1
		MTF1
		LITAF
		SLC28A3
		FAM114A1
		RP11-267J23.4
		SLC5A3
		TMEM184B
		PRR9
		SAMD9
		IRF9
		RP11-98L4.1
		EPB41L4A-AS1
		SMIM13
		SVIL-AS1
		SBDSP1
		LDHBP1
		KIAA0040
		RP11-102M11.1
		LINC01184
		ZNF271P
		RP11-644F5.11
		HMBOX1-IT1
		RP1-239B22.5
		RP5-1085F17.3
		CTD-2047H16.2
		AFAP1-AS1
		NATD1
		LL22NC03-2H8.5

## Sheet: GO-Cellular Process
	GO-Cellular Process
	Serial Number	Category name (Accession)	Number of Genes	Percent of gene hit against total number of genes	Percent of gene hit against total # Process hits
	1	cellular metabolic process (GO:0044237)	43	0.632	0.264
	2	cellular response to stimulus (GO:0051716)	22	0.324	0.135
	3	cell communication (GO:0007154)	19	0.279	0.117
	4	signal transduction (GO:0007165)	17	0.25	0.104
	5	cellular component organization or biogenesis (GO:0071840)	14	0.206	0.086
	6	cell cycle (GO:0007049)	5	0.074	0.031
	7	movement of cell or subcellular component (GO:0006928)	5	0.074	0.031
	8	localization of cell (GO:0051674)	4	0.059	0.025
	9	cell death (GO:0008219)	4	0.059	0.025
	10	cell population proliferation (GO:0008283)	3	0.044	0.018
	11	process utilizing autophagic mechanism (GO:0061919)	3	0.044	0.018
	12	vesicle-mediated transport (GO:0016192)	3	0.044	0.018
	13	cell adhesion (GO:0007155)	3	0.044	0.018
	14	transmembrane transport (GO:0055085)	3	0.044	0.018
